# Supplementary material for: Detection and discovery of plant viruses in soybean by metagenomic sequencing
Source: Virol J. 2022 Sep 13;19:149. doi: 10.1186/s12985-022-01872-5 (PMC9472442; doi:10.1186/s12985-022-01872-5)
Supplement: Supplementary file 4 — Additional file 4 Figure S4. Plant viruses confirmed by Sanger sequencing in field grown soybean plants. Reverse transcription-polymerase chain reaction (RT-PCR) was performed in 78 field samples. The PCR products were visualized in a 1% agarose gel electrophoresis containing SYBR Safe DNA gel stain. The PCR products were cleaned using ExoSAP-IT PCR product cleanup reagent and sequenced on Sanger sequencing platform. Primer sequences were designed using Primer3 plus from assembled contigs and the primers were used in this study. [file 12985_2022_1872_MOESM4_ESM.txt]

Figure S4: Plant viruses confirmed by Sanger sequencing in field grown soybean plants. Reverse transcription-polymerase chain reaction (RT-PCR) was performed in 78 field samples. The PCR products were visualized in a 1% agarose gel electrophoresis containing SYBR Safe DNA gel stain. The PCR products were cleaned using ExoSAP-IT PCR product cleanup reagent and sequenced on Sanger sequencing platform. Primer sequences were designed using Primer3 plus from assembled contigs and the primers were used in this study.
 
>S1 ClYVV (IA-2016)
ATTCTGGACCACTTGCTAGTTTATGTTCCAAACCAAGACGACATCTCTAACAACATAGCAACTCAAGAGCAGCTGGAAGCGTGGCATGAAGGAGTCAAGAATGCGTATGAAGTGGATGATCAACAAATGGAAATCATATGCAATGGATTGATGGTGTGGTGCATAGAAAATGGCACGTCAGGTGATCTTCAAGGTGAGTGGACAATGATGGATGGAGACAAACAGGTAACATTCCCACTTAAGCCAATTCTTGACTTTGCCAAACCAACATTGAGGCAGATTATGGCCCACTTTTCCCAGGCAGCCGAATCATACATAGAGTTTAGGAACTCAACAGAGAGATATATGCCTAGGTATGGGCTGCAAAGAAATCTCACAGACTATGGATGGCCAGATATGCATTTGACTTCTACAGGTTGACCTCAAAGACACCAGCAAGAGCTCAA

>S2 SbDV (IA-2016)
CGAGCATATTGGTGATGCCAGGAAATACATCTGTCAACATATTCGCAACAATAATATGAGGTTGATAGACGGCTCTGATGTTTCTCATGCAACCATCAACCGATATGCGCTCAAGTTTTGCGAAGACTTGGAGCTTGATATGACCAGCACTGAAATGCTCATCAAATATGCTATGGTCATGGTTCCACTCCCTCGAAAATCTGATATCGAGGCTGCTAAAATCGTCCAATCTCCTGCTGCCAGGCAAATAAGGCATGAGTTGGGCGTGCTTAACGCCGAGGTTTTTTAGAGGGGCTCTGCTCCGACTCTGGTTTTGAATCCCCGTTTTCCATTTTGGGGTTACCAGAGATCGTGGTGCGAAGTGGGGCTATCCCTAGGAAGAGTCGTAGTACTATTAATTATTTGAGTCAGTTTAGTTTAGGTCTAGATTACCAATGCCCTAATCCCAGTTTGCATAACGCATTGGTGGCGGTTGAACGTAGAGTGTTCACCGTTGGGAAAGGAAATGAGGTAGTGCTACCTTACAAGAACATACCAGGAATCTTCTCTAATCTTGATTATTTCCGCAAGTCTATTGTGGACAAGGTTGGTTGCCCTAGGACGTTCTCCCCTGAAGAACTTGCAGCGACATATCACTCTGGTAAGAGAACGTTGTATAATGCTGCTGTTCAAAGTCTTAAACGTAAGGCTATTGAGAGGAGTGACGCGAATGTGACAGCTTTCCTTAAGATGGAGAAGCATCTTATGTGTAAGAAGAAG

>S3 TSV (IA-2016)
TCGCCATGTTCTCTCGTACTAACAACCGCTCAAATAACAGCAGATGCCCAACTTGTTTTGACGAGTTGGACGCTATGGCGCGGAATTGTCCCGCCCGTAATCCCGTGAACACAGTTTCACGACGCCAGCGGCGCAATGCCGCGAGAGCTGCCGCGTTTCGCAACGCGAATGCAAGAGTGCCGTTACCCGTTCCAGTGGTTCCGGTTTCCCGCCCTCAAGCGAAGGTGTCGTTGAGGTTACCCAACAATCAGGTTTGGGTGACTCGCAAAGCGAGTGAATGGTCTGCAAAGACTGTTGATACCAACGATGCAATCCCTTTCAAAACCATTGTCGAAGGGATTCCCGAAATCGGTGCTGAGACGAAGTTTTTCCGTCTCTTAATCGGTTTTGTCGCCGTCTCTGATGGGACGTTTGGGATGGTTGATGGAGTTACAGGTGATGTAATTCCTGACCCACCGGTCGTAGGACGGTTGGGTTTCAAGAAGAATACTTACCGTAGCCGAGATTTTGATCTCGGTGGGAAACTTCTCAACCAACTAGACGACAGAGCTGTCGTCTGGTGCCTCGACGAACGTCGTCGAGAAGCCAAGAGGGTTCAGCTGGCAGGATATTGGATTGCCATTTCCAAACCAG

>S4 AMV (IA-2017)
AAAGTTCANANGGAAGATGAAACCTGAAAATTATGCTCCTTGATTTTTATTTTTTCTCGCTTTTCACTGTGGACTTTTGTTTTGCTGCGTGGCATAGTGTTTTCGGACGTACGACTTTAGAGACAATATTCTCTCCGTGAGCCTAGCTCCGTCTCTAGCATCCAATATGGGACAGCAGCAGTGTACATTATGCCGCTTTACCTTCATATGGGAAACGAAATTTCCTCCAAGGTCTATAATACTATCAACCGTATTACCGAAACATCGGTAAACAAAATCGGTTTCTAGTAGACGATGGGCAGCCGCAAAACAGTGAGATGAACTCGAACTGTTTGAAAATACAATACGTCGACCAGGAAAGTTGGCGCGTAGTATGTTTTGTTGCGTGGCATAAAA

>S5 BPMV (IA-2017)
AACTTTATGAGCATCTCATTAAAATGCTATTACAAATAACTGTAAGCGGAAATCCAGAAGGGATCCCACATTCAACTCTCCAAACATCTTTCTTACAAATTGCCATCCTTGAACAACAAGCCAACAGCAGGTGTGTCCTTTCACGCATCAATTTTTCATCACCACCACAAAGACTGTTTATCATTTCTGCCATCTTGCTCATAACTTGCTTGGTAATCAAACCATCAAAACTAGCATAATCGCAACACAGAATATCGTTGCCCTTACTCAGTAATCTATTGGCCAAACCAGTCCATTCCATGGAGTATGGGTTGATTCCAACTTGACAACTAAGCTTGTCCCTTTTCTTCATAATGAACCTCACAAAATTTAGGAACTTCTGACGAACCACAAGATTAAACTCCATAGGGAGAATAGTGAAGCAGCGCGTCTTAGGTTTGTCAAAAATTTTGCGACGAGGAAGTTTCTAAAA

>S6 BPMV (IA-2-2017)
AAATTCTATGAGCATCTCATTAAAATGCTATTACAAATAACTGTAAGCGGAAATCCAGAAGGGATCCCACATTCAACTCTCCAAACATCTTTCTTACAAATTGCCATCCTTGAACAACAAGCCAACAGCAGGTGTGTCCTTTCACGCATCAATTTTTCATCACCACCACAAAGACTGTTTATCATTTCTGCCATCTTGCTCATAACTTGCTTGGTAATCAAACCATCAAAACTAGCATAATCGCAACACAGAATATCGTTGCCCTTACTCAGTAATCTATTGGCCAAACCAGTCCATTCCATGGAGTATGGGTTGATTCCAACTTGACAACTAAGCTTGTCCCTTTTCTTCATAATGAACCTCACAAAATTTAGGAACTTCTGACGAACCACAAGATTAAACTCCATAGGGAGAATAGTGAAGCAGCGCGTCTTAGGTTTGTCAAAAATTTTGCGACGAGGAAGTTTCTAAAA

>S7 ClYVV (IA-2017)
CCCGAAGTTACTAAAGTTGAGTGCATGCTAAGACAAAAGGGTTCACAAATTGCAATTACGTGAACGATGAAGCAGACATCTATGCAGCACTAAATATGAAAGCAGCCATGGGAGCTTTGTACTCAGGGAAAAAGAAAGATCATTTCGAAGGTATGCCAATGGAAGAATTTGCCAAATTCATTAGAGCAAGTTGTGAGCGTCTGTTCAGTGGGAAAATGGGAGTTTGGAATGGCTCTTTAAAGGCTGAACTTAGACCACAAGAAAAGGTTTTGGCAAACAAGACAAGGTCCTTCACAGCAGCGCCAGTGGACACATTACTGGCTGGGAAGGTTTGTGTGGACGATTTCAATAACAAATTCTACAGTCTCCATCTTGAGATACCATCCACAGTTGGTATCACCAAATTTTATGGTGGTTGGGATTCATTGTTGAATAAGCTGCCAGATGGATGGGTGTATTGTGATGCTGATGGCTCGCAGTTTGATAGTTCTCTAACACCATACCTGATAAATTCTGTTCTGAGACTTCGACTGAACTTCATGGAAGAGTGGGACATTGGTGAGGAGATGCTTAGGAACTTGTACACAGAGATCATATATACACCAATTCTGACACCTGATGGTACAATAATCAAGAAGTTCAAAGGAAACAACAGTGGACAACCCTCGACAGTTGTCGATAACACACTAATGGTGATAATGGCTATGTACTATGCAGCAGAAAAACTTGGTGTGGAAGGAGATTTAAGCGAGTCCATCGTGTTCTACGCCAATGGTGATGATTTGTTGATAGCAGTGCACCCAAGTCATGAGTGGTATCTAGACCAACTTTCTACACTTTTCAAAGAGTTGGGCTTGAACTATGATTTCTCAAGCAGAACAAAGAATAAAGGTGATCTCTGGTTCATGTCACACTGTGGTATAAAGAAAAGAAGGTTTATGGATTCCCAAGTTGGAGCCAGAAAGAGTAGTCTCAATCCTTGAATGGGATAGAGCGGCAGAGCCTGAACATAGGTTGGAAGCTATTTGTGATC

>S8 SbDV (IA-2017)
AAAACGGGAATGCGTTNCCTCGGGTAACCATTTGGCGGACAGATTTGGATCGTTTAGCCGCCTTGGCTTGTTTTGCTGCCGCCCTCTTTATGTAATTCATTCTATTGGGCAGAGTGTTGAACCACTTTCCGAATGGTGATTCACCGATTTGCTCTTCATATGTATGTTTGATTAGAGCCTCAGTAGCGGAAAGTACCTCCCTCTTTTGGACGAGGTTGATGAACTTCTCAATCCTGGTAGGATTGGAAGGTGATTTATCGCCACACCCTTTAATCAAGGAGGGTTGTGGGTCCACGATAGGGTTTGCCTCAGCAGCCCTAGCAGCTACATCGAAGTCGTCAGACGACCTGAAAGAGCCTTGGGGCGCACATGGTTGTGGCCATGACCCTAGTGGAGCGCCATCGGCAAGTAGGCGCTTGTATTCGTGCTCAGCTAATTGCACGTCAATCTCTGCAAGTGGAAAAAA

>S9 TSV (IA-1-2017)
AAAGGCCNGCCCCAATCCTCAAACTTATGGCAACAGAAATCAACCGGGTAACTCTCTGTGACGATTTTCAACAGAGGCAGCTAAAGATATATATCGATCGGTATGCCTAGCACCGTCCCTAACGTCAAGGATGGGACAGCAGGAATGCACATTAGAACGACCTTGTTTAGCGTGAGTAACATAGTTACCACCAAGGTCGATAATGCGCTCGGTTTTAGTTTTAAACCGATTGTATATATCTAGGGTCTCGCAGACTCGATGAGCTGCGGCAAAACTGTGCGACGAATGACAAGAGTCTCTAAATGCGATCTCGAGACCAGGAAAATTCGCCTTCAGCGCATTCTTTTCATCAGGAGTTAAACGAAAACCGACGTTCAACAAA

>S10 TSV (IA-2-2017)
NNNNNGCTNGACCCAATCCTCAACTTATGGCAACAGAAATCAACCGGGTAACTCTCTGTGACGATTTTCAACAGAGGCAGCTAAAGATATATATCGATCGGTATGCCTAGCACCGTCCCTAACGTCAAGAATGGGACAGCAGGAATGCACATTAGAACGACCTTGTTTAGCGTGAGTAACATAGTTACCACCAAGGTCGATAATGCGCTCGGTTTTAGTTTTAAACCGATTGTATATATCTAGGGTCTCGCAGACTCGATGAGCTGCGGCAAAACTGTGCGACGAATGACAAGAGTCTCTAAATGCGATCTCGAGACCAGGAAAATTCGCCTTCAGCGCATTCTTTTCATCAGGAGTTAAACGAAAACCGACGTTCAACAA

>S11 TSV (IA-3-2017)
AAAGGCCTNCCCCAATCCTCAACTTATGGCAACAGAAATCAACCGGGTAACTCTCTGTGACGATTTTCAACAGAGGCAGCTAAAGATATATATCGATCGGTATGCCTAGCACCGTCCCTAACGTCAAGGATGGGACAGCAGGAATGCACATTAGAACGACCTTGTTTAGCGTGAGTAACATAGTTACCACCAAGGTCGATAATGCGCTCGGTTTTAGTTTTAAACCGATTGTATATATCTAGGGTCTCGCAGACTCGATGAGCTGCGGCAAAACTGTGCGACGAATGACAAGAGTCTCTAAATGCGATCTCGAGACCAGGAAAATTCGCCTTCAGCGCATTCTTTTCATCAGGAGTTAAACGAAAACCGACGTTCAACAAAAA

>S12 TRSV (IA-1-2017)
AATTTTCTGGTGATTTGCGCTCAGCTGATTGCGACCCAATACCTCTCTTGCATCAAAACGTGCAAAATGCTCTGCAAGAGTTGTATTACCGCCAAGATCGTGAAGAGTTTGATAATCTTCGAACTTTTTATCTCGAAAGATTACCAATGTGGCGGAATGGTCAGCATCGGTTACTGGACTGGAACCAATGTGCTGAACACTGGCGGGCTCGTTATACAGGATGTCCTTCCGATAATCCTGCTGGTGTTTTGGATATGCTGATAGACCCAAGGTGTAAAAGTTTCATGCTGCCAGCTGGTCCTGCTAACTGGTCTATGCCGATAGCAGACCGCATTTTTGTCTGTGGGCCCAAGTTTTGTCCAAGTGGGCCCTCATACACCTTGTGTTTTAATCGTCTCGCTGCAGGTGAGACAGGCGTACAAAA

>S13 TRSV (IA-2-2017)
CCTTCAAACACCTCTCCTCTTTCGCCCTGCTCATCCTATTTACACTGAGTGTGCCACTTTTTTAACATGTATGCACGAGATGCAAGTTTCGTGCCACCTGTGGACCTTGGTTGTAAATGGGAGATTCCAAGTGGATACATGACCATTGCTGCTGTGGATGGTCGTGTTTTTGGTTTCACACAGCTTGGAGTGTGTACTGAAATTACCAAACAGTTAAAGTTTACTGATGAGATGGAACAGTACACACTTGACAAATTTGCCCCAGATATTACAAAGACAATGGCTTCCCAAAGCCGATTCAAACTTGTTGGGGCTTTTTTGAAAGGAATGATTAGGGAGGAAGATAATGTCATCTCGCTCACCTCCCTAGA

>S14 TRSV (IA-3-2017)
AATATGCGCTTTGGAATGTTGGGAGCTTCCATCCTTGGTTTCAAGGTTGGGGCCCTACAATATGCAGCCAAGATCGCCACGTGTTTAGACCAGTTGCGCAAGGGTAAAGATGTGCTTAAAGAAATGACCTGTTGGATCATTGAAACCCTTGGCGCTTTGTGGAATAAGATAACTGGTCGTGAAGCCACTTTCTTTGATGAAGTCTCTGCTATTGTGGCAGTTGATATTAGAGAGTGGCTTGAAGAATCTCAAAATCTGTGCCTCGCTGCACAAACTTTTTCCATCGGAGATAAGATTGTTCTTGAACAATGCGAACGTCTTATTGCTGATGGTCATAAGTTACTGCGGGGTATGGGTGATGCTGATCGGAAACTTTCCAGTTCTTTCCTTTCAACTGTACAGAGGAAAGTTTCCGATCTTGAGAAAATACATACTCAGTCTGTCCGTGCTGGGTATTAA

>S15 AMV (IA-1-2018)
CAAGATATAAATGGAAGGCGAAAGCATAAGACAGCTCGCCTTGAGCATTTCTGAAACGTGTCCATACAGTAATCTGCGTTCACCCACAATTTCCGGGTGTTTTCGGACGTACGACTTTAGAGACAATATTCTCTCCGTGAGCCTAGCTCCGTCTCTAGCATCCAATATGGGACAGCAGCAGTGTACATTATGCCGCTTTACCTTCATATGGGAAACGAAATTTCCTCCAAGGTCTATAATACTATCAACCGTATTACCGAAACATCGGTAAACAAAATCGGTTTCTAGTAGACGATGGGCAGCCGCAAAACAGTGAGATGAACTCGAACTGTTTGAAAATACAATACGTCGACCAGGAAAGTTGGCGCGTAGTATGTTTTGTTGCGTGGCATAAAA

>S16 AMV (IA-2-2018)
CNCGAAAAGGATGGCAAAGCATAGTCAGCTCGCCTTGAGCATTTCTGAAACGTGTCCATACAGTAATCTGCTTCACCCACAATTTCCGGGTGTTTTCGGACGTACGACTTTAGAGACAATATTCTCTCCGTGAGCCTAGCTCCGTCTCTAGCATCCAATATGGGACAGCAGCAGTGTACATTATGCCGCTTTACCTTCATATGGGAAACGAAATTTCCTCCAAGGTCTATAATACTATCAACCGTATTACCGAAACATCGGTAAACAAAATCGGTTTCTAGTAGACGATGGGCAGCCGCAAAACAGTGAGATGAACTCGAACTGTTTGAAAATACAATACGTCGACCAGGAAAGTTGGCGCGTAGTATGTTTTGTTGCGTGGCATAAACNA

>S17 AMV (IA-3-2018)
CNCTNNNAAGGATGGCAAAGCATAGTCAGCTCGCCTTGAGCATTTCTGAAACGTGTCCATACAGTAATCTGCTTCACCCACAATTTCCGGGTGTTTTCGGACGTACGACTTTAGAGACAATATTCTCTCCGTGAGCCTAGCTCCGTCTCCAGCATCCAATATGGGACAGCAGCAGTGTACATTATGCCGCTTTACCTTCATATGGGAAACGAAATTTCCTCCAAGGTCTATAATACTATCAACCGTATTACCGAAACATCGGTAAACAAAATCGGTTTCTAGTAGACGATGGGCAGCCGCAAAACAGTGAGATGAACTCGAACTGTTTGAAAATACAATACGTCGACCAGGAAAGTTGGCGCGTAGTATGTTTTGTTGCGTGGCATAAAANNG

>S18 AMV (IA-4-2018)
CCCNNTAANGGAGGCAAAGCATAGTCAGCTCGCCTTGAGCATTTCTGAAACGTGTCCATACAGTAATCTGCTTCACCCACAATTTCCGGGTGTTTTCGGACGTACGACTTTAGAGACAATATTCTCTCCGTGAGCCTAGCTCCGTCTCCAGCATCCAATATGGGACAGCAGCAGTGTACATTATGCCGCTTTACCTTCATATGGGAAACGAAATTTCCTCCAAGGTCTATAATACTATCAACCGTATTACCGAAACATCGGTAAACAAAATCGGTTTCTAGTAGACGATGGGCAGCCGCAAAACAGTGAGATGAACTCGAACTGTTTGAAAATACAATACGTCGACCAGGAAAGTTGGCGCGTAGTATGTTTTGTGCGTGGGCATAAAANNGTGCGCTGGTGATGGAGCATGNNGGATGGTGGGGATGGTGCTAGGATCGCG

>S19 BPMV (IA-2018)
NNNATTTTNTGANGCATCTCATTAAAATGCTATTGCAAATAACTGTGAGCGGAAATCCAGAAGGGATTCCACATTCAACTCTCCAAACATCTTTCTTACAAATTGCCATCCTTGAACAACAAGCCAACAGCAGGTGCGTCCTTTCACGCATCAATTTTTCATCACCACCACAAAGACTGTTTATCATTTCTGCCATCTTGCTCATAACTTGCTTGGTAATCAAACCATCAAAACTAGCATAATCGCAACACAGAATATCGTTGCCCTTGCTCAGTAATCTATTGGCCAAACCAGTCCATTCCATGGAGTATGGGTTGATTCCAACTTGACAACTAAGCTTGTCCCTTTTCTTCATAATGAACCTCACAAAATTTAAAAACTTCTGACGAACCACAAGATTAAACTCCATAGGGAGAATAGTGAAGCAGCGCGTCTTAGGTTTGTCAAAAATTTTGCGACGAGGAAGTTTCTAA

>S20 SbDV (IA-1-2018)
AAAACGGGAATGACGTTNACCTCGGGTACCATTTGGCGGACAGATTTGGATCGTTTAGCCGCCTTGGCTTGTTTTGCTGCCGCCCTCTTTATGTAATTCATTCTATTGGGCAGAGTGTTGAACCACTTTCCGAATGGTGATTCACCGATTTGCTCTTCATATGTATGTTTGATTAGAGCCTCAGTAGCGGAAAGTACCTCCCTCTTTTGGACGAGGTTGATGAACTTCTCAATCCTGGTAGGATTGGAAGGTGATTTATCGCCACACCCTTTAATCAAGGAGGGTTGTGGGTCCACGATAGGGTTTGCCTCAGCAGCCCTAGCAGCTACATCGAAGTCGTCAGACGACCTGAAAGAGCCTTGGGGCGCACATGGTTGTGGCCATGACCCTAGTGGAGCGCCATCGGCAAGTAGGCGCTTGTATTCGTGCTCAGCTAATTGCACGTCAATCTCTGCAGGTGGAAAAA

>S21 SbDV (IA-2-2018)
ACGCAACGGAATGANGTTTCCTCAGTAACCATTTGGCGGACGGATTTAGAACGTTTAGCCGCCTTGGCTTGTTTATCTGCTGCCCTTTTGATATAATTCATTCTATTGGGCAGAGTGTTGAACCACTTTCCGAATGGTGATTCACCGATTTGCTCTTCATATGTGTGTTTGATTAGAGCCTCGGTAGCGGAAAGCACCTCTTTCTTTTGGACGAGGTTGATGAACTTCTCAATCCTGGTGGGATTGGAAGGTGATTTGTCGCCACACCCTTTAATCAAGGAGGGTTGTGGGTCCACAATAGGGTTTGCCTCAGCAGCCCTAGTAGCAACATCAAAGTCGTCAGACGACCTGAATGAGCCTTGGGGTGCACATGGTTGTGGCCATGACCCTAGTGGGGCACCTTCGGCAAGTAGGCGCCTATATTCGTGCTCAGCAAGTTGCACGTCAATCTCTGCAGTGGAAA

>S22 TSV (IA-1-2018)
AAAGGCCTGCCCCAATCCTCAACTTATGGCAACAGAAATCAACCGGGTAACTCTCTGTGACGATTTTCAACAGAGGCAGCTAAAGATATATATCGATCGGTATGCCTAGCACCGTCCCTAACGTCAAGAATGGGACAGCAGGAATGCACATTAGAACGACCTTGTTTAGCGTGAGTAACATAGTTACCACCAAGGTCGATAATGCGCTCGGTTTTAGTTTTAAACCGATTGTATATATCTAGGGTCTCGCAGACTCGATGAGCTGCGGCAAAACTGTGCGACGAATGACAAGAGTCTCTAAATGCGATCTCGAGACCAGGAAAATTCGCCTTCAGCGCATTCTTTTCATCAGGAGTTAAACGAAAACCGACGTTCAACACA

>S23 TSV (IA-2-2018)
AAAGGCCTNCCCCAATCCTCAACTTATGGCAACAGAAATCAACCGGGTAACTCTCTGTGACGATTTTCAACAGAGGCAGCTAAAGATATATATCGATCGGTATGCCTAGCACCGTCCCTAACGTCAAGAATGGGACAGCAGGAATGCACATTAGAACGACCTTGTTTAGCGTGAGTAACATAGTTACCACCAAGGTCGATAATGCGCTCGGTTTTAGTTTTAAACCGATTGTATATATCTAGGGTCTCGCAGACTCGATGAGCTGCGGCAAAACTGTGCGACGAATGACAAGAGTCTCTAAATGCGATCTCGAGACCAGGAAAATTCGCCTTCAGCGCATTCTTTTCATCAGGAGTTAAACGAAAACCGACGTTCAACAAAA

>S27 TSV (IA-1-2019)
AAAGGCTTGACCCAATCCTCAACTTATGGCAACAGAAATCAACCGGGTAACTCTCTGTGACGATTTTCAACAGAGGCAGCTAAAGATATATATCGATCGGTATGCCTAGCACCGTCCCTAACGTCAAGAATGGGACAGCAGGAATGCACATTAGAACGACCTTGTTTAGCGTGAGTAACATAGTTACCACCAAGGTCGATAATGCGCTCGGTTTTAGTTTTAAACCGATTGTATATATCTAGGGTCTCGCAGACTCGATGAGCTGCGGCAAAACTGTGCGACGAATGACAAGAGTCTCTAAATGCGATCTCGAGACCAGGAAAATTCGCCTTCAGCGCATTCTTTTCATCAGGAGTTAAACGAAAACCGACGTTCAACAAA

>S28 TSV (IA-2-2019)
CGCGAACNGTTCACAAATCCTCAACTTATGGCAACAGAAATCAACCGGGTAACTCTCTGTGACGATTTTCAACAGAGGCAGCTAAAGATATATATCGATCGGTATGCCTAGCACCGTCCCTAACGTCAAGAATGGGACAGCAGGAATGCACATTAGAACGACCTTGTTTAGCGTGAGTAACATAGTTACCACCAAGGTCGATAATGCGCTCGGTTTTAGTTTTAAACCGATTGTATATATCTAGGGTCTCGCAGACTCGATGAGCTGCGGCAAAACTGTGCGACGAATGACAAGAGTCTCTAAATGCGATCTCGAGACCAGGAAAATTCGCCTTCAGCGCATTCTTTTCATCAGGAGTTAAACGAAAACCGACGTTCAACAAA

>S29 SVNV (IN-1-2016)
AGTGAGCTCCTGAGTCAACCTAGCAAGGCTTCTCAAATTTGAAGAAGACATAGAATTTGAGAAAAACAGCACAGGATTTAAGTTTAGCGAGTTCTACAAAACCCACATGGGTCGCAAATTCAGGTATGCATCTGCATTGACCTTTCTCAAAAACAGAAAGGCTATTGTCAACATGTGCAAAAAAGGGACATTTAATTTTGACGGACAAACTGTTAAATTGTCTGTAGAGAGTGGTGATGACAATAGCTTCACTTTTAAAAGACTGGATAGCTTTTTGAGAGTGAAGATGCTTGAACACAATTTTGCAGTTTTTGATGGAACAAATGAAGAGGCTAAACAAAGCTTGTGCAATGATTTAGCAACCATCCCACTTGTGCAAGCTTATGGTCTGACTGTGAAAGATAAGATGTCAGCAAAGCTTGCCATAATGATTGGTGGAAGCTTACCCCTTCTGGCATCAATCACAGGTTGTGAAGCCTATTGTTTTGGTTTAGCTATCTTTCAGGACCTGAAGAAAGAACAGCTTGGTATTGTCAACTTTGACACAAAGGCTCAAGCTGCTAAAGTTGCATCTGTGCTGGATGCAAAGGGCTTTAAATTCACTGAAGAGAAAAATCAAACTCTCAGGCTGATTGCTGAGATACTGAAGGACATGGCACCCCAAATGAGAGGAGTTGCATCCCTTGAGAAGTACAATGAACAGATTGGAATCATTTCTGATATCATTGGGGTCCATTTTGAAATGCCTGGAAAGAAAGATGGAAAAGGCAAGAAATCAAAGGAGTTTTCTGTTTAATCATGTCTAGCAGAAAGCTTCATCCAGATTTNGTGGTGCTGTTCAGAGTTCCGA

>S30 SVNV (IN-2-2016)
CAGTGAGCTCCTGAGTCAACCTAGCAAGGCTTCTCAAATTTGAAGAAGACATAGAATTTGAGAAAAACAGCACAGGATTCAAGTTCAGCGAGTTCTACAAAACCCACATGGGTCGCAAATTCAGGTATGCATCTGCATTGACCTTTCTCAAAAACAGAAAGGCTATTGTCAACATGTGCAAAAAAGGGACATTTAATTTTGACGGACAAACTGTTAAATTGTCTGTAGAGAGTGGTGATGACAATAGCTTCACTTTTAAAAGACTGGATAGCTTTTTGAGAGTGAAGATGCTTGAACACAATTTTGCAGTTTTTGATGGAACAAATGAAGAGGCTAAACAAAGCTTGTGCAATGATTTAGCAACCATCCCACTTGTGCAAGCTTATGGTCTGACTGTGAAAGATAAGATGTCAGCAAAGCTTGCCATAATGATTGGTGGAAGCTTACCCCTTCTGGCATCAATCACAGGTTGTGAAGCCTATTGTTTTGGTTTAGCTATCTTTCAGGACCTAAAGAAAGAACAGCTTGGTATTGTTAACTTTGACACAAAGGCTCAAGCTGCTAAAGTTGCATCTGTGCTGGATGCAAAGGGCTTTAAATTCACTGAAGAGAAAAATCAAACTCTCAGGCTGATTGCTGAGATACTGAAGGACATGGCACCCCAAATGAGAGGAGTTGCATCCCTTGAGAAGTACAATGAACAGATTGGAATCATTTCTGATATCATTGGGGTCCATTTTGAAATGCCTGGAAAGAAAGATGGGAAAGGCAAGAAATCAAAGGAGTTTTCTGTTAATCATGTTTAGCA

>S31 SVNV (IN-3-2016)
AATTTGAGAAAAACAGCACAGGATTCAAGTTCAGCGAGTTCTACAAAACCCACATGGGTCGCAAATTCAGGTATGCATCTGCATTGACCTTTCTCAAAAACAGAAAGGCTATTGTCAACATGTGCAAAAAAGGGACATTTAATTTTGACGGACAAACTGTTAAATTGTCTGTAGAGAGTGGTGATGACAATAGCTTCACTTTTAAAAGACTGGATAGCTTTTTGAGAGTGAAGATGCTTGAACACAATTTTGCAGTTTTTGATGGAACAAATGAAGAGGCTAAACAAAGCTTGTGCAATGATTTAGCAACCATCCCACTTGTGCAAGCTTATGGTCTGACTGTGAAAGATAAGATGTCAGCAAAGCTTGCCATAATGATTGGTGGAAGCTTACCCCTTCTGGCATCAATCACAGGTTGTGAAGCCTATTGTTTTGGTTTAGCTATCTTTCAGGATCTAAAGAAAGAACAGCTTGGTATTGTCAACTTTGACACAAAGGCTCAAGCTGCTAAAGTTGCATCTGTGCTGGATGCAAAGGGCTTTAAATTCACTGAAGAGAAAAATCAAACTCTCAGGCTGATTGCTGAGATACTGAAGGACATGGCACCCCAAATGAGAGGAGTTGCATCCCTTGAGAAGTACAATGAACAGATTGGAATCATTTCTGATATCATTGGGGTCCATTTTGAAATGCCTGGAAAGAAAGATGGAAAAGGCAAGAAATCAAAGGAGTTTTCTGTTTAATCATGTTTAGCAGAAAGCTTCAGCCAGATTTGTGGTGCTGTTCA

>S32 SVNV (DE-2016)
ACAGTGAGCTCACTGGAGTCAACCTAGCAAGGCTTCTCAAATTTGAAGAAGACATAGAATTTGAGAAAAACAGCACAGGATTCAAGTTCAGCGAGTTCTACAAAACTCACATGGGTCGCAAATTCAGGTATGCATCTGCATTGACCTTTCTCAAAAACAGAAAGGCTATTGTCAACATGTGCAAAAAAGGGACATTTAATTTTGACGGACAAACTGTTAAATTGTCTGTAGAGAGTGGTGATGACCAATAKCTTCACTTTTAAAAGACTGGATAGCTTTTTGAGAGTGAAGATGCTTGAACACAATTTTGAAGTTTTTGATGGAACAAATGAAGAGGCTAAACAAAGCTTGTGCAATGATTTAGCAACCATCCCACCTTGTGCAAGCCTATGGTCTGACTGTGAAAGATAAGATGTCAGCAAAGCTTSCCATAATGATTGGTGGAAGCTTACCCCTCCTGGCATCAATCGCAAATTGTGAAGCCTATTGTTTTGGTTTAGCTATCTTTCAGGACCTAAAGAAAGAACAGCTTGGTATTGTCAACTTTGACACAAAGGCTCAAGCTGYTAAAGTTGCATCTGTGCTGGATGCAAAGGGCTTTAAATTCACTGAAGAGAAAAATCAAACTCTCAGGCTGATTGCTGAGATGCTGAAGGACATGGCACCCCAAATGAGAGGAGTTGCATCCCTTGAGAAGTACAATGAACRGATTGGAATCATTTCTGATATCATTGGGGTCCATTTTGAAATGCCTGGAAAGAAAGATGGAAAAGGCAAGAAATCAAGGAGTTTTCTGTTTAATCATGTTTAGCAGAAAGCTTCAGCCAGATTTATGGTGCTGTTCAGAGTTCC

>S34 TSV (MD-2016)
TCTCTCGTACTAACAACCGCTCAAATAACAGCAGATGCCCAACTTGTTTTGACGAGTTGGACGCTATGGTGCGGAATTGTCCCGCCCATAATCCCGTGAACACAGTTTCACGACGCCAGCGGCGCAATGCCGCGAGAGCTGCCGCGTTTCGCAACGCGAATGCAAGAGTACCGTTACCCGTTCCAGTGGTTCCGGTTTCCCGCCCTCAAGCGAAGGTGTCGTTGAGGTTACCCAACAATCAGGTTTGGGTCACTCGCAAAGCGAGTGAATGGTCTGCAAAGACTGTTGATACCAACGATGCAATCCCTTTCAAAACCATTGTCGAAGGGATTCCCGAAATCGGTGCTGAGACGAAGTTTTTCCGTCTCTTAATCGGTTTTGTCGCCGTCTCTGATGGGACGTTTGGGATGGTTGATGGAGTTACAGGTGATGTAATTCCTGACCCACCGGTCGTAGGACGGTTGGGTTTCAAGAAGAATACTTACCGCAGCCGAGATTTTGATCTCGGTGGGAAACTTCTCAACCAACTAGACGACAGAGCTGTCGTCTGGTGCCTCGACGAACGTCGTCGAGAAGCCAAGAGGGTTCAGCTGGCAGGATATTGGATTGCCATTTCCAAACCAG

>S35 SVNV (AL-1-2016)
GAGCTCACTGGAGTCAACCTAGCAAGGCTTCTCAAATTTGAAGAAGACATAGAGTTTGAGAAAAACAGCACAGGATTCAAGTTCAGCGAGTTCTACAAAACCCACATGGGTCGCAAATTCAGGTATGCATCTGCATTGACCTTTCTCAAAAACAGAAAGGCTATTGTCAACATGTGCAAAAAAGGGACATTTAATTTTGACGGACAAACTGTTAAATTGTCTGTAGAGAGTGGTGATGACAATAGCTTCACTTTTAAAAGACTGGATAGCTTTTTGAGAGTGAAGATGCTTGAACACAATTTTGCAGTTTTTGATGGAACAAATGAAGAGGCTAAACAAAGCTTGTGCAATGATTTAGCAACCATCCCACTTGTGCAAGCTTATGGTCTGACTGTGAAAGATAAGATGTCAGCAAAGCTTGCCATAATGATTGGTGGAAGCTTACCCCTTCTGGCATCAATCACAGGTTGTGAAGCCTATTGTTTTGGTTTAGCTATCTTTCAGGACCTAAAGAAAGAACAGCTTGGTATTGTCAACTTTGACACAAAGGCTCAAGCTGCTAAAGTTGCATCTGTGCTGGATGCAAAGGGCTTTAAATTCACTGAAGAGAAAAATCAAACTCTCAGGCTGATTGCTGAGATACTGAAGGACATGGCACCCCAAATGAGAGGAGTTGCATCCCTTGAGAAGTACAATGAACAGATTGGAATCATTTCTGATATCATTGGGGTCCATTTTGAAATGCCTGGAAAGAAAGATGGAAAAGGCAAGAAATCAAAGGAGTTTTTCTGTTTAATCATGTTTAGCAGAAAGCTTCAGCCCAGATTTGTGGTGCTGTTCA

>S36 SVNV (AL-2-2016)
CAACAGTGAGCTCACTGAGTCAACCTAGCAAGACTTCTCAAATTTGAAGAAGACATAGAATTTGAGAAAAACAGCACAGGATTCAAGTTCAGCGAGTTCTACAAAACCCACATGGGTCACAAATTCAGGTATGCATCTGCATTGACCTTTCTCAAAAACAGAAAGGCTATTGTCAACATGTGCAAAAAAGGGACATTTAATTTTGACGGACAAACTGTTAAATTGTCTGTAGAGAGTGGTGATGACAATAGCTTCACTTTTAAAAGACTGGATAGCTTTTTGAGAGTGAAGATGCTTGAACACAATTTTGCAGTTTTTGATGGAACAAATGAAGAGGCTAAACAAAGCTTGTGCAATGATTTAGCAACCATCCCACTTGTGCAAGCTTATGGTCTGACTGTGAAAGATAAGATGTCAGCAAAGCTTGCCATAATGATTGGTGGAAGCTTACCCCTTCTGGCATCAATCACAGGTTGTGAAGCCTATTGTTTTGGTTTAGCTATCTTTCAGGACCTAAAGAAAGAACAGCTTGGTATTGTCAACTTTGACACAAAGGCTCAAGCTGCTAAAGTTGCATCTGTGCTGGATGCAAAGGGCTTTAAATTCACTGAAGAGAAAAATCAAACTCTCAGGCTGATTGCTGAGATACTGAAGGACATGGCCACCCCAAATGAGAGGAGTTGCTTCCCTTGAGAAGTACAATGAACAGATGGGAATCATTTCTGATATCATTGGGGGTCCATTTTGGAAGCCTGGAAAGAAAGATGGAAAA

>S38 TSV (WI-2016)
CGCCATGTTCTTCTCGTACTAACAACCGCTCAAACAACAGCAGATGCGCCCAACTTGTTTTGATGAGTTGGATGCAATGGCGCGGAATTGTCCCGCCCACAACAACAATCCCGTGAACACTGTTTCACGACGCCAGCGACGCAATGCCGCTAGAGCTGCCGCGTATCGAAACGCGAATGCAAGATTGACGGTGCCCATTCCAGTGGTACCTGTTTCCCGCCCTCAGGCGAAGACGTCGTTTAGGCTACCCAACAACCAGATTTGGGTAACTCGCAAAGCGAGTGAATGGTCCTCCAAGACCGTTGATACCAACGACGCAATCCCTTTCAAAACCATAGTCGAAGGGATCACCGGAATCAACGATGAGACGAAGTTTTACCGTCTCTTAATTGGTTTTGTCGCCGTCTCTGATGGGACTTTTGGGATGGTTGATGGAGTAACGGGCGATGTTATTCCTGACCCACCGGTTGTTGGACGGTTGGGTTTCAAGAAGAATACGTACCGCAGCCGAGACTTTGATCTCGGTGGTAAGCTTCTCAACCAGCTAGACGACAGAGCTGTCGTCTGGTGCCTCGACGATAAGCGTCGAGAGGCCAAGAGGGTTCAGCTGGCAGGTTATTGGATTGCCATATCCAAACC

>S39 AMV (OH-2017)
CNNNTAAAAGGATGGGCCAAAGCATAGTCAGCTCGCCTTGAGCATTTCTGAAACGTGTCCATACAGTAATCTGCTTCACCCACAATTTCCGGGTGTTTTCGGACATACGACTTTAGAGACAATATTCTCTCCGTGAGCCTAGCTCCGTCTCTAGCATCCAATATGGGACAGCAGCAATGTACATTATGCCGCTTTACCTTCATATGGGAAACAAAATTTCCTCCAAGGTCTATAATACTGTCAACCGTATTACCGAAACATCGGTAAACAAAATCGGTTTCTAGTAGACGATGGGCAGCCGCAAAACAGTGAGATGAACTCGAACTGTTTGAAAATACAATACGTCGACCAGGAAAGTTGGCGCGTAGTATGTTTTGTTGCGTGGCATAAAA

>S40 AMV (OH-2-2017)
ACCCCGTAAATGGGATGGGCAGAAGGCATAGGTCACGCTCGCCTTGTAGCATTTCTGAAGACGTGTCCATACAGTAATCTGCCTTCACCCACAATTTCCGGGTGTTTTCGGACATACGACTTTAGAGACAATATTCTCTCCGTGAGCCTAGCTCCGTCTCTAGCATCCAATATGAGGACAGCAGCAATGTACATTATGCCGCTTTACCTTCATATGGGAAACAAAATTTCCTCCAAGGTCTATAATACTGTCAACCGTATTACCGAAACATCGGTAAACAAAATCGGTTTCTAGTAGACGATGGGCAGCCGCAAAACAGTGAGATGAACTCGAACTGTTTGAAAATACAATACGTCGACCAGGAAAGTTGGCGCGTAGTATGTTTTGTTGCGTGGCATATT

>S41 AMV (MO-2017)
CCCGTTGAAGGATGGCAAAGCATAGTCAGCTCGCCTTGAGCATTTCTGAAACGTGTCCATACAGTAATCTGCTTCACCCACAATTTCCGGGTGTTTTCGGACATACGACTTTAGAGACAATATTCTCTCCGTGAGCCTAGCTCCGTCTCTAGCATCCAATATGGGACAGCAGCAATGTACATTATGCCGCTTTACCTTCATATGGGAAACAAAATTTCCTCCAAGGTCTATAATACTGTCAACCGTATTACCGAAACATCGGTAAACAAAATCGGTTTCTAGTAGACGATGGGCAGCCGCAAAACAGTGAGATGAACTCGAACTGTTTGAAAATACAATACGTCGACCAGGAAAGTTGGCGCGTAGTATGTTTTGTTGCGTGGGCATAAAA

>S42 SVNV (DE-2016)
CATGCCACAAACAGCAGGACCAAGCAATGCAAAAACCAGTGAAGCTCATTGAGTCAAACCCTAGCAAGGGCTTCTCAAATTTGAAGAAGACATAGAATTTGAGAAAAACAGCACAGGATTCAAGTTCAGCGAGTTCTACAAAACCCACATGGGTCGCAAATTCAGGTATGCATCTGCATTGACCTTTCTCAAAAACAGAAAGGCTATTGTCAACATGTGCAAAAAAGGGACATTTAATTTTGACGGACAAACTGTTAAATTGTCTGTAGAGAGTGGTGATGACAATAGCTTCACTTTTAAAAGACTGGATAGCTTTTTGAGAGTGAAGTTGCTTGAACACAATTTTGAAGTTTTTGATGGAACAAATGAAGAGGCTAAACAAAGCTTGTGCAATGATTTAGCAACCATCCCACTTGTGCAAGCCTATGGTCTGACTGTGAAAGATAAGATGTCAGCAAAGCTTGCCATAATGATTGGTGGAAGCTTACCCCTCCTGGCATCAATCGCAAATTGTGAAGCCTATTGTTTTGGTTTAGCTATCTTTCAGGACCTAAAGAAAGAACAGCTTGGTATTGTCAACTTTGACACAAAGGCTCAAGCTGCTAAAGTTGCATCTGTGCTGGATGCAAAGGGCTTCAAATTCACTGAAGAGAAAAATCAAACTCTCAGGCTGATTGCTGAGATGCTGAAGGATATGGCACCCCAAATGAGAGGAGTTGCATCCCTTGAGAAGTACAATGAACAGATTGGAATCATTTCTGATATCCATTGGGGTCCATTTTGAAATGCCTGGAAAGAAAGATGGAAAAGGCAAGAAATCAAAGGAGTTTTCTGTTTA

>S43 SVNV (DE-2016)
CCAAGCAATGCAAAAAACCCAGTGGAAGGCTCCACTGAGTCAAACCTAGCAAGGCTTCTCAAATTTGAAGAATGACATAGAATTTGAGAAAAAACAGCACAGGATTCAAGTTCAGCGAGTTCTACAAAACCCACATGGGTCGCAAATTCAGGTATGCATCTGCATTGACCTTTCTCAAAAACAGAAAGGCTATTGTCAACATGTGCAAAAAAGGGACATTTAATTTTGACGGACAAACTGTTAAATTGTCTGTAGAGAGTGGTGATGACAATAGCTTCACTTTTAAAAGACTGGATAGCTTTTTGAGAGTGAAGATGCTTGAACACAATTTTGAAGTTTTTGATGGAACAAATGAAGAGGCTAAACAAAGCTTGTGCAATGATTTAGCAACCATCCCACTTGTGCAAGCTTATGGTCTGACTGTGAAAGATAAGATGTCAGCAAAGCTTGCCATAATGATTGGTGGAAGCTTACCCCTCCTGGCATCAATCAAAAATTGTGAAGCCTATTGTTTTGGCTTAGCTATCTTTCAGGACCTAAAGAAAGAACAGCTTGGTATTGTCAACTTTGACACAAAGGCTCAAGCTGCTAAAGTTGCATCTGTGCTGGATGCAAAGGGCTTTAAATTCACTGAAGAGAAAAATCAAACTCTCAGGCTGATTGCTGAGATACTGAAGGACATGGCACCCCAAATGAGAGGAGTTGCATCCCTTGAGAAGTACAATGAACRGATTGGAATCATTTCTGATATCATTGGGGTCCATTTTGAAATGCCTGGAAAGAAAGATGGAAAAGGCAAGAAATCGAAGGAGTTTTCTGTTTAATCATGTTTAGCAGAATGCTTCAGCCAGATTTATGGGTGCTGTTCAGAGTTCCGA

>S44 TSV (WI-2016)
TCTTCTCGTACTAACAACCGCTCAAACAACAGCAGATGCCCAACTTGTTTTGATGAGTTGGATGCAATGGCGCGGAATTGTCCCGCCCACAACAACAATCCCGTGAACACTGTTTCACGACGCCAGCGACGCAATGCCGCTAGAGCTGCCGCGTATCGAAACGCGAATGCAAGATTGACGGTGCCCATTCCAGTGGTACCTGTTTCCCGCCCTCAGGCGAAGACGTCGTTTAGGCTACCCAACAACCAGATTTGGGTAACTCGCAAAGCGAGTGAATGGTCCTCCAAGACCGTTGATACCAACGACGCAATCCCTTTCAAAACCATAGTCGAAGGGATCACCGGAATCAACGATGAGACGAAGTTTTACCGTCTCTTAATTGGTTTTGTCGCCGTCTCTGATGGGACTTTTGGGATGGTTGATGGAGTAACGGGCGATGTTATTCCTGACCCACCGGTTGTTGGACGGTTGGGTTTCAAGAAGAATACGTACCGCAGCCGAGACTTTGATCTCGGTGGTAAGCTTCTCAACCAGCTAGACGACAGAGCTGTCGTCTGGTGCCTCGACGATAAGCGTCGAGAGGCCAAGAGGGTTCAGCTGGCAGGTTATTGGATTGCCATATCCAAAC

>S45 TSV (WI-2016)
TCGCCATGTTCTTCTCGTACTAACAACCGCTCAAACAACAGCAGATGCCCAACTTGTTTTGATGAGTTGGATGCAATGGCGCGGAATTGTCCCGCCCACAACAACAATCCCGTGAACACTGTTTCACGACGCCAGCGACGCAATGCCGCTAGAGCTGCCGCGTATCGAAACGCGAATGCAAGATTGACGGTGCCCATTCCAGTGGTACCTGTTTCCCGCCCTCAGGCGAAGACGTCGTTTAGGCTACCCAACAACCAGATTTGGGTAACTCGCAAAGCGAGTGAATGGTCCTCCAAGACCGTTGATACCAACGACGCAATCCCTTTCAAAACCATAGTCGAAGGGATCACCGGAATCAACGATGAGACGAAGTTTTACCGTCTCTTAATTGGTTTTGTCGCCGTCTCTGATGGGACTTTTGGGATGGTTGATGGAGTAACGGGCGATGTTATTCCTGACCCACCGGTTGTTGGACGGTTGGGTTTCAAGAAGAATACGTACCGCAGCCGAGACTTTGATCTCGGTGGTAAGCTTCTCAACCAGCTAGACGACAGAGCTGTCGTCTGGTGCCTCGACGATAAGCGTCGAGAGGCCAAGAGGGTTCAGCTGGCAGGTTATTGGATTGCCATATCCAAAC

>S46 TSV (WI-2016)
GTCCAGACCATCCATCCATCGCCATGTTCTTCTCGTACTAACAACCGCTCAAACAACAGCAGATGCCCAACTTGTTTTGATGAGTTGGATGCAATGGCGCGGAATTGTCCCGCCCACAACAACAATCCCGTGAACACTGTTTTCACGACGCCAGCGACGCAATGCCGCTAGAGCTGCCGCGTATCGAAACGCGAATGCAAGATTGACGGTGCCCATTCCAGTGGTACCTGTTTCCCGCCCTCAGGCGAAGACGTCGTTTAGGCTACCCAACAACCAGATTTGGGTAACTCGCAAAGCGAGTGAATGGTCCTCCAAGACCGTTGATACCAACGACGCAATCCCTTTCAAAACCATAGTCGAAGGGATCACCGGAATCAACGATGAGACGAAGTTTTACCGTCTCTTAATTGGTTTTGTCGCCGTCTCTGATGGGACTTTTGGGATGGTTGATGGAGTAACGGGCGATGTTATTCCTGACCCACCGGTTGTTGGACGGTTGGGTTTCAAGAAGAATACGTACCGCAGCCGAGACTTTGATCTCGGTGGTAAGCTTCTCAACCAGCTAGACGACAGAGCTGTCGTCTGGTGCCTCGACGATAAGCGTCGAGAGGCCAAGAGGGTTCAGCTGGCAGGTTATTGGATTGCCATATCCAAACCAGGCCTCCCTTAATGCCACCAGAAGATTTCCTGGTGA

>S47 TSV (WI-2016)
TGATCCAAAGTCCAGACCATCCATCCATCGCCATGTCTTCTCGTACTAACAACCGCTCAAACAACAGCAGATGCCCAACTTGTTTTGATGAGTTGGATGCAATGGCGCGGAATTGTCCCGCCCACAACAACAATCCCGTGAACACTGTTTCACGACGCCAGCGACGCAATGCCGCTAGAGCTGCCGCGTATCGAAACGCGAATGCAAGATTGACGGTGCCCATTCCAGTGGTACCTGTTTCCCGCCCTCAGGCGAAGACGTCGTTTAGGCTACCCAACAACCAGATTTGGGTAACTCGCAAAGCGAGTGAATGGTCCTCCAAGACCGTTGATACCAACGACGCAATCCCTTTCAAAACCATAGTCGAAGGGATCACCGGAATCAACGATGAGACGAAGTTTTACCGTCTCTTAATTGGTTTTGTCGCCGTCTCTGATGGGACTTTTGGGATGGTTGATGGAGTAACGGGCGATGTTATTCCTGACCCACCGGTTGTTGGACGGTTGGGTTTCAAGAAGAATACGTACCGCAGCCGAGACTTTGATCTCGGTGGTAAGCTTCTCAACCAGCTAGACGAACAGAGCTGTCGTCTGGTGCCTCGACGATAAGCGTCGAGAGGCCAAGAGGGTTCAGCTGGCAGGTTATTGGATTGCCATATCCAAACCAGCTCCCTTAATGCCACCAGAAGATTTCCTGGTGA

>S48 TRSV (IA-3-2017)
AAATGCNCTTTGGGAATGTTGGGAGCTTCCATCCTTGGGTTTCAAGGTTGGGGCCCTACAATATGCAGCCAAGATCGCCACGTGTTTAGACCAGTTGCGCAAGGGTAAAGATGTGCTTAAAGAAATGACCTGTTGGATCATTGAAACCCTTGGCGCTTTGTGGAATAAGATAACTGGTCGTGAAGCCACTTTCTTTGATGAAGTCTCTGCTATTGTGGCAGTTGATATTAGAGAGTGGCTTGAAGAATCTCAAAATCTGTGCCTCGCTGCACAAACTTTTTCCATCGGAGATAAGATTGTTCTTGAACAATGCGAACGTCTTATTGCTGATGGTCATAAGTTACTGCGGGGTATGGGTGATGCTGATCGGAAACTTTCCAGTTCTTTCCTTTCAACTGTACAGAGGAAAGTTTCCGATCTTGAGAAAATACATACTCAGTCTGTCCGTGCTTGGGTATTAAAT

>S49 TRSV (IA-3-2017)
AATGCGCATTGGGAATGTTGGAGCTTCCATCCTTGGTTTCAAGGTTGGGGCCCTACAATATGCAGCCAAGATCGCCACGTGTTTAGACCAGTTGCGCAAGGGTAAAGATGTGCTTAAAGAAATGACCTGTTGGATCATTGAAACCCTTGGCGCTTTGTGGAATAAGATAACTGGTCGTGAAGCCACTTTCTTTGATGAAGTCTCTGCTATTGTGGCAGTTGATATTAGAGAGTGGCTTGAAGAATCTCAAAATCTGTGCCTCGCTGCACAAACTTTTTCCATCGGAGATAAGATTGTTCTTGAACAATGCGAACGTCTTATTGCTGATGGTCATAAGTTACTGCGGGGTATGGGTGATGCTGATCGGAAACTTTCCAGTTCTTTCCTTTCAACTGTACAGAGGAAAGTTTCCGATCTTGAGAAAATACATACTCAGTCTGTCCGTGCTGGGTATTAA

>S50 TRSV (IA-3-2017)
CCTGAAAACACCTCTCCTCTTTCCGCCCTGCTCATCCTATTTACACTGAGTGTGCCACTTTTTTAACATGTATGCACGAGATGCAAGTTTCGTGCCACCTGTGGACCTTGGTTGTAAATGGGAGATTCCAAGTGGATACATGACCATTGCTGCTGTGGATGGTCGTGTTTTTGGTTTCACACAGCTTGGAGTGTGTACTGAAATTACCAAACAGTTAAAGTTTACTGATGAGATGGAACAGTACACACTTGACAAATTTGCCCCAGATATTACAAAGACAATGGCTTCCCAAAGCCGATTCAAACTTGTTGGGGCTTTTTTGAAAGGAATGATTAGGGAGGAAGATAATGTCATCTCGCTCACCTCCCTAGAAA

>S51 TRSV (IA-2-2017)
CCTTAAAAACCCTCTCTCTTTCCGCCCTGCTCATCCTATTTACACTGAGTGTGCCACTTTTTTAACATGTATGCACGAGATGCAAGTTTCGTGCCACCTGTGGACCTTGGTTGTAAATGGGAGATTCCAAGTGGATACATGACCATTGCTGCTGTGGATGGTCGTGTTTTTGGTTTCACACAGCTTGGAGTGTGTACTGAAATTACCAAACAGTTAAAGTTTACTGATGAGATGGAACAGTACACACTTGACAAATTTGCCCCAGATATTACAAAGACAATGGCTTCCCAAAGCCGATTCAAACTTGTTGGGGCTTTTTTGAAAGGAATGATTAGGGAGGAAGATAATGTCATCTCGCTCACCTCCCTAGA

>S52 TRSV (IA-3-2017)
NNTGCANNNCACCTCTCCTCTTTCCGCCCTGCTCATCCTATTTACACTGAGTGTGCCACTTTTTTAAACATGTATGCACGAGATGCAAGTTTCGTGCCACCTGTGGACCTTGGTTGTAAATGGGAGATTCCAAGTGGATACATGACCATTGCTGCTGTGGATGGTCGTGTTTTTGGTTTCACACAGCTTGGAGTGTGTACTGAAATTACCAAACAGTTAAAGTTTACTGATGAGATGGAACAGTACACACTTGACAAATTTGCCCCAGATATTACAAAGACAATGGCTTCCCAAAGCCGATTCAAACTTGTTGGGGCTTTTTTGAAAGGAATGATTAGGGAGGAAGATAATGTCATCTCGCTCACCCTCCCTAGAAA

>S53 TRSV (IA-3-2017)
AATTTCTTGGTGATTTGCGCTCAGCTGATTGCGACCCAATACCTCTCTTGCATCAAAACGTGCAAAATGCTCTGCAAGAGTTGTATTACCGCCAAGATCGTGAAGAGTTTGATAATCTTCGAACTTTTTATCTCGAAAGATTACCAATGTGGCGGAATGGTCAGCATCGGTTACTGGACTGGAACCAATGTGCTGAACACTGGCGGGCTCGTTATACAGGATGTCCTTCCGATAATCCTGCTGGTGTTTTGGATATGCTGATAGACCCAAGGTGTAAAAGTTTCATGCTGCCAGCTGGTCCTGCTAACTGGTCTATGCCGATAGCAGACCGCATTTTTGTCTGTGGGCCCAAGTTTTGTCCAAGTGGGCCCTCATACACCTTGTGTTTTAATCGTCTCGCTGCAGGTGAGACAGGNCGTACAAAA

>S54 AMV (IA-2017)
CCCGATTAAAGGGATGGCAAAGCATAGTCAGCTCGCCTTGAGCATTTCTGAAACGTGTCCATACAGTAATCTGCTTCACCCACAATTTCCGGGTGTTTTCGGACGTACGACTTTAGAGACAATATTCTCTCCGTGAGCCTAGCTCCGTCTCTAGCATCCAATATGGGACAGCAGCAGTGTACATTATGCCGCTTTACCTTCATATGGGAAACGAAATTTCCTCCAAGGTCTATAATACTATCAACCGTATTACCGAAACATCGGTAAACAAAATCGGTTTCTAGTAGACGATGGGCAGCCGCAAAACAGTGAGATGAACTCGAACTGTTTGAAAATACAATACGTCGACCAGGAAAGTTGGCGCGTAGTATGTTTTGTTGCGTGGCATAAAA

>S55 AMV (OH-2017)
CCANNAAAGGATGGCAAAGCATAGTCAGCTCGCCTTGAGCATTTCTGAAACGTGTCCATACAGTAATCTGCTTCACCCACAATTTCCGGGTGTTTTCGGACATACGACTTTAGAGACAATATTCTCTCCGTGAGCCTAGCTCCGTCTCTAGCATCCAATATGGGACAGCAGCAATGTACATTATGCCGCTTTACCTTCATATGGGAAACAAAATTTCCTCCAAGGTCTATAATACTGTCAACCGTATTACCGAAACATCGGTAAACAAAATCGGTTTCTAGTAGACGATGGGCAGCCGCAAAACAGTGAGATGAACTCGAACTGTTTGAAAATACAATACGTCGACCAGGAAAGTTGGCGCGTAGTATGTTTTGTTGCGTGGGCATAAAANNGTA

>S56 AMV (IA-2017)
CNCTNAAAGGATGGCAAAGCATAGTCAGCTCGCCTTGAGCATTTCTGAAACGTGTCCATACAGTAATCTGCTTCACCCACAATTTCCGGGTGTTTTCGGACGTACGACTTTAGAGACAATATTCTCTCCGTGAGCCTAGCTCCGTCTCTAGCATCCAATATGGGACAGCAGCAGTGTACATTATGCCGCTTTACCTTCATATGGGAAACGAAATTTCCTCCAAGGTCTATAATACTATCAACCGTATTACCGAAACATCGGTAAACAAAATCGGTTTCTAGTAGACGATGGGCAGCCGCAAAACAGTGAGATGAACTCGAACTGTTTGAAAATACAATACGTCGACCAGGAAAGTTGGCGCGTAGTATGTTTTGTTGCGTGGCATAAANTG

>S57 AMV (IA-2017)
CCCGATTAAAGGGATGGCAAAGCATAGTCAGCTCGCCTTGAGCATTTCTGAAACGTGTCCATACAGTAATCTGCTTCACCCACAATTTCCGGGTGTTTTCGGACATACGACTTTAGAGACAATATTCTCTCCGTGAGCCTAGCTCCGTCTCTAGCATCCAATATGGGACAGCAGCAATGTACATTATGCCGCTTTACCTTCATATGGGAAACAAAATTTCCTCCAAGGTCTATAATACTGTCAACCGTATTACCGAAACATCGGTAAACAAAATCGGTTTCTAGTAGACGATGGGCAGCCGCAAAACAGTGAGATGAACTCGAACTGTTTGAAAATACAATACGTCGACCAGGAAAGTTGGCGCGTAGTATGTTTTGTTGCGTGGCATAAAANNNT

>S58 AMV (IA-2017)
CNANNNAAGGATGGCAAAGCATAGTCAGCTCGCCTTGAGCATTTCTGAAACGTGTCCATACAGTAATCTGCTTCACCCACAATTTCCGGGTGTTTTCGGACGTACGACTTTAGAGACAATATTCTCTCCGTGAGCCTAGCTCCGTCTCTAGCATCCAATATGGGACAGCAGCAGTGTACATTATGCCGCTTTACCTTCATATGGGAAACGAAATTTCCTCCAAGGTCTATAATACTATCAACCGTATTACCGAAACATCGGTAAACAAAATCGGTTTCTAGTAGACGATGGGCAGCCGCAAAACAGTGAGATGAACTCGAACTGTTTGAAAATACAATACGTCGACCAGGAAAGTTGGCGCGTAGTATGTTTTGTTGCGTGGCATAAAAA

>S59 AMV (IA-2017)
CCCGATCTNTGGNAANATGAAGNCNATGAAATTATGCTCTTTGATTTTTATTGTTTCTCGCTNATCACTGTGGACTTATGTTTTGTTGCGTGGCATGGTGTTTTCGGACGTACGACTTTAGAGACAATATTCTCTCCGTGAGCCTAGCTCCGTCTCTAGCATCCAATATGGGACAGCAGCAGTGTACATTATGCCGCTTTACCTTCATATGGGAAACGAAATTTCCTCCAAGGTCTATAATACTATCAACCGTATTACCGAAACATCGGTAAACAAAATCGGTTTCTAGTAGACGATGGGCAGCCGCAAAACAGTGAGATGAACTCGAACTGTTTGAAAATACAATACGTCGACCAGGAAAGTTGGCGCGTAGTATGTTTTGTTGCGTGGCATAAT

>S60 AMV (IA-2017)
CCNANNAAAGGATGGCAAAGCATAGTCAGCTCGCCTTGAGCATTTCTGAAACGTGTCCATACAGTAATCTGCTTCACCCACAATTTCCGGGTGTTTTCGGACATACGACTTTAGAGACAATATTCTCTCCGTGAGCCTAGCTCCGTCTCTAGCATCCAATATGGGACAGCAGCAATGTACATTATGCCGCTTTACCTTCATATGGGAAACAAAATTTCCTCCAAGGTCTATAATACTGTCAACCGTATTACCGAAACATCGGTAAACAAAATCGGTTTCTAGTAGACGATGGGCAGCCGCAAAACAGTGAGATGAACTCGAACTGTTTGAAAATACAATACGTCGACCAGGAAAGTTGGCGCGTAGTATGTTTTGTTGCGTGGCATAAAA

>S61 AMV (IA-1-2018)
AAAGAAAAAAGGGAAGGCGAAAGCATAAGATCAGCTCGCCTTGAGCATTTCTGAAACGTGTCCATACAGTAATCTGCNTTCACCCACAATTTCCGGGTGTTTTCGGACGTACGACTTTAGAGACAATATTCTCTCCGTGAGCCTAGCTCCGTCTCTAGCATCCAATATGGGACAGCAGCAGTGTACATTATGCCGCTTTACCTTCATATGGGAAACGAAATTTCCTCCAAGGTCTATAATACTATCAACCGTATTACCGAAACATCGGTAAACAAAATCGGTTTCTAGTAGACGATGGGCAGCCGCAAAACAGTGAGATGAACTCGAACTGTTTGAAAATACAATACGTCGACCAGGAAAGTTGGCGCGTAGTATGTTTTGTTGCGTGGCATAAAA

>S62 AMV (IA-1-2018)
CCCGAAAAAAGGGAAGGGCGAAAGCATAAGACAGCTCGCCTTGAGCATTTCTGAAACGTGTCCATACAGTAATCTGCGTTCACCCACAATTTCCGGGTGTTTTCGGACGTACGACTTTAGAGACAATATTCTCTCCGTGAGCCTAGCTCCGTCTCTAGCATCCAATATGGGACAGCAGCAGTGTACATTATGCCGCTTTACCTTCATATGGGAAACGAAATTTCCTCCAAGGTCTATAATACTATCAACCGTATTACCGAAACATCGGTAAACAAAATCGGTTTCTAGTAGACGATGGGCAGCCGCAAAACAGTGAGATGAACTCGAACTGTTTGAAAATACAATACGTCGACCAGGAAAGTTGGCGCGTAGTATGTTTTGTTGCGTGGCATAAAANNG

>S63 AMV (IA-1-2018)
CCANTAANGGATGGCAAAGCATAGTCAGCTCGCCTTGAGCATTTCTGAAACGTGTCCATACAGTAATCTGCTTCACCCACAATTTCCGGGTGTTTTCGGACGTACGACTTTAGAGACAATATTCTCTCCGTGAGCCTAGCTCCGTCTCTAGCATCCAATATGGGACAGCAGCAGTGTACATTATGCCGGCTTTACCTTCATATGGGAAACGAAATTTCCTCCAAGGTCTATAATACTATCAACCGTATTACCGAAACATCGGTAAACAAAATCGGTTTCTAGTAGACGATGGGCAGCCGCAAAACAGTGAGATGAACTCGAACTGTTTGAAAATACAATACGTCGACCAGGAAAGTTGGCGCGTAGTATGTTTTGTTGCGTGGGCATAAAAATGTACAGCTGCTGCTNGTCCCATATTGGTGGCTANGACGGGGGGTNGGGGGNCGGACGGGNNNNNNGTCGGTNNCTGAAGGCGGGCGGNNCGAAAACNCGCCGGGGNNGGGGGGGGGGCGGAGATCCTGGNTGGGACCGTTTCAGAANCTGCTCNAGGGGGGCTGNCTCTGNNTTTGTCGTCCGTTCTTCTTGCGATCTCGATGTGGGGAGGTTGGCNTG

>S64 AMV (IA-1-2018)
ACCGATTAAAGGGATGGCAAAGCATAGTCAGCTCGCCTTGAGCATTTCTGAAACGTGTCCATACAGTAATCTGCTTCACCCACAATTTCCGGGTGTTTTCGGACGTACGACTTTAGAGACAATATTCTCTCCGTGAGCCTAGCTCCGTCTCTAGCATCCAATATGGGACAGCAGCAGTGTACATTATGCCGCTTTACCTTCATATGGGAAACGAAATTTCCTCCAAGGTCTATAATACTATCAACCGTATTACCGAAACATCGGTAAACAAAATCGGTTTCTAGTAGACGATGGGCAGCCGCAAAACAGTGAGATGAACTCGAACTGTTTGAAAATACAATACGTCGACCAGGAAAGTTGGCGCGTAGTATGTTTTGTTGCGTGGCATAAAACATGTACACTGCTGCTGTCCCATATTGGATGCTAGAGACGGGGCTTGGGTCCCCCGGGGGNGNTTTTTGTCTCTTANGTCGTACGTCCGGAAACCCCCGGGAATTGTGGGTGCAGCAGATTACTGTGTGGACACGTTTCGAAATGCTCAAGGCGAGCTGACTATGCTTTTGCCATCCATTCTACTAGCGATCTCGATGTGGGGAGAGTTGGCATGT

>S65 AMV (IA-1-2018)
CCCAAAAAAGGATGGCAAAGCATAGTCAGCTCGCCTTGAGCATTTCTGAAACGTGTCCATACAGTAATCTGCTTCACCCACAATTTCCGGGTGTTTTCGGACGTACGACTTTAGAGACAATATTCTCTCCGTGAGCCTAGCTCCGTCTCTAGCATCCAATATGGGACAGCAGCAGTGTACATTATGCCGCTTTACCTTCATATGGGAAACGAAATTTCCTCCAAGGTCTATAATACTATCAACCGTATTACCGAAACATCGGTAAACAAAATCGGTTTCTAGTAGACGATGGGCAGCCGCAAAACAGTGAGATGAACTCGAACTGTTTGAAAATACAATACGGCGACCAGGAAAGTTGGCGCGTAGTATGTTTTGTTGCGTGGCATATA

>S66 AMV (IA-1-2018)
CNANTGAAGGAAGGCAAAGCATAGTCAGCTCGCCTTGAGCATTTCTGAAACGTGTCCATACAGTAATCTGCTTCACCCACAATTTCCGGGTGTTTTCGGACGTACGACTTTAGAGACAATATTCTCTCCGTGAGCCTAGCTCCGTCTCTAGCATCCAATATGGGACAGCAGCAGTGTACATTATGCCGCTTTACCTTCATATGGGAAACGAAATTTCCTCCAAGGTCTATAATACTATCAACCGTATTACCGAAACATCGGTAAACAAAATCGGTTTCTAGTAGACGATGGGCAGCCGCAAAACAGTGAGATGAACTCGAACTGTTTGAAAATACAATACGTCGACCAGGAAAGTTGGCGCGTAGTATGTTTTGTTGCGTGGCATAATAAAAG

>S67 AMV (IA-1-2018)
TCCANNTAAAGGGATGGCAAAGCATAGTCAGCTCGCCTTGAGCATTTCTGAAACGTGTCCATACAGTAATCTGCTTCACCCACAATTTCCGGGTGTTTTCGGACGTACGACTTTAGAGACAATATTCTCTCCGTGAGCCTAGCTCCGTCTCTAGCATCCAATATGGGACAGCAGCAGTGTACATTATGCCGCTTTACCTTCATATGGGAAACGAAATTTCCTCCAAGGTCTATAATACTATCAACCGTATTACCGAAACATCGGTAAACAAAATCGGTTTCTAGTAGACGATGGGCAGCCGCAAAACAGTGAGATGAACTCGAACTGTTTGAAAATACAATACGTCGACCAGGAAAGTTGGCGCGTAGTATGTTTTGTTGCGTGGCATAAAAATGGA

>S68 AMV (IA-1-2018)
NAAAATTAAATGGATGGCAAAGCATATGTCATGCTCTGCTCGTTGAGCATTTCTGAAACGTGTCCATACAGAAATCTGCTTCACCCACAATTTCCGGGTGTTTTCGGACGTACGACTTTAGAGACAATATTCTCTCCGTGAGCCTAGCTCCGTCTCTAGCATCCAATATGGGACAGCAGCAGTGTACATTATGCCGCTTTACCTTCATATGGGAAACGAAATTTCCTCCAAGGTCTATAATACTATCAACCGTATTACCGAAACATCGGTAAACAAAATCGGTTTCTAGTAGACGATGGGCAGCCGCAAAACAGTGAGATGAACTCGAACTGTTTGAAAATACAATACGTCGACCAGGAAAGTTGGCGCGTAGTATGTTTTGTTGCGTGGCATAAAAA

>S69 AMV (IA-1-2018)
CNCNNAAAGGATGGCAAAGCATAGTCAGCTCGCCTTGAGCATTTCTGAAACGTGTCCATACAGTAATCTGCTTCACCCACAATTTCCGGGTGTTTTCGGACGTACGACTTTAGAGACAATATTCTCTCCGTGAGCCTAGCTCCGTCTCTAGCATCCAATATGGGACAGCAGCAGTGTACATTATGCCGCTTTACCTTCATATGGGAAACGAAATTTCCTCCAAGGTCTATAATACTATCAACCGTATTACCGAAACATCGGTAAACAAAATCGGTTTCTAGTAGACGATGGGCAGCCGCAAAACAGTGAGATGAACTCGAACTGTTTGAAAATACAATACGTCGACCAGGAAAGTTGGCGCGTAGTATGTTTTGTTGCGGTGGGCATAAAAANNNT

>S70 TSV (IA-2-2018)
AAAGGCTTGCCCCAATCCTCAAACTTATGGCAACAGAAATCAACCGGGTAACTCTCTGTGACGATTTTCAACAGAGGCAGCTAAAGATATATATCGATCGGTATGCCTAGCACCGTCCCTAACGTCAAGAATGGGACAGCAGGAATGCACATTAGAACGACCTTGTTTAGCGTGAGTAACATAGTTACCACCAAGGTCGATAATGCGCTCGGTTTTAGTTTTAAACCGATTGTATATATCTAGGGTCTCGCAGACTCGATGAGCTGCGGCAAAACTGTGCGACGAATGACAAGAGTCTCTAAATGCGATCTCGAGACCAGGAAAATTCGCCTTCAGCGCATTCTTTTCATCAGGAGTTAAACGAAAACCGAACGTTCAACAAAA

>S71 TSV (IA-2-2018)
AAAGGCTTGACCCAATCCTCAACTTATGGCAACAGAAATCAACCGGGTAACTCTCTGTGACGATTTTCAACAGAGGCAGCTAAAGATATATATCGATCGGTATGCCTAGCACCGTCCCTAACGTCAAGAATGGGACAGCAGGAATGCACATTAGAACGACCTTGTTTAGCGTGAGTAACATAGTTACCACCAAGGTCGATAATGCGCTCGGTTTTAGTTTTAAACCGATTGTATATATCTAGGGTCTCGCAGACTCGATGAGCTGCGGCAAAACTGTGCGACGAATGACAAGAGTCTCTAAATGCGATCTCGAGACCAGGAAAATTCGCCTTCAGCGCATTCTTTTCATCAGGAGTTAAACGAAAACCGACGTTCAACAAAA

>S72 TSV (IA-2-2018)
AAAGGCTGCCCNAATCCTCAACTTATGGCAACAGAAATCAACCGGGTAACTCTCTGTGACGATTTTCAACAGAGGCAGCTAAAGATATATATCGATCGGTATGCCTAGCACCGTCCCTAACGTCAAGAATGGGACAGCAGGAATGCACATTAGAACGACCTTGTTTAGCGTGAGTAACATAGTTACCACCAAGGTCGATAATGCGCTCGGTTTTAGTTTTAAACCGATTGTATATATCTAGGGTCTCGCAGACTCGATGAGCTGCGGCAAAACTGTGCGACGAATGACAAGAGTCTCTAAATGCGATCTCGAGACCAGGAAAATTCGCCTTCAGCGCATTCTTTTCATCAGGAGTTAAACGAAAACCGACGTTCAACAAAANG

>S73 TSV (IA-2-2018)
AAAGGCTNGCCCCAATCCTCAAACTTATGGCAACAGAAATCAACCGGGTAACTCTCTGTGACGATTTTCAACAGAGGCAGCTAAAGATATATATCGATCGGTATGCCTAGCACCGTCCCTAACGTCAAGAATGGGACAGCAGGAATGCACATTAGAACGACCTTGTTTAGCGTGAGTAACATAGTTACCACCAAGGTCGATAATGCGCTCGGTTTTAGTTTTAAACCGATTGTATATATCTAGGGTCTCGCAGACTCGATGAGCTGCGGCAAAACTGTGCGACGAATGACAAGAGTCTCTAAATGCGATCTCGAGACCAGGAAAATTCGCCTTCAGCGCATTCTTTTCATCAGGAGTTAAACGAAAACCGAACGTTCAACAAAA

>S74 TSV (IA-2-2018)
AAAGGCTNNCCCCAATCCTCAAACTTATGGGCAACAGAAATCAACCGGGTAACTCTCTGTGACGATTTTCAACAGAGGCAGCTAAAGATATATATCGATCGGTATGCCTAGCACCGTCCCTAACGTCAAGAATGGGACAGCAGGAATGCACATTAGAACGACCTTGTTTAGCGTGAGTAACATAGTTACCACCAAGGTCGATAATGCGCTCGGTTTTAGTTTTAAACCGATTGTATATATCTAGGGTCTCGCAGACTCGATGAGCTGCGGCAAAACTGTGCGACGAATGACAAGAGTCTCTAAATGCGATCTCGAGACCAGGAAAATTCGCCTTCAGCGCATTCTTTTCATCAGGAGTTAAACGAAAACCGACGTTCAACAAA

>S75 TSV (IA-2-2018)
AAAGGCTTGCCCCAATCCTCAACTTATGGCAACAGAAATCAACCGGGTAACTCTCTGTGACGATTTTCAACAGAGGCAGCTAAAGATATATATCGATCGGTATGCCTAGCACCGTCCCTAACGTCAAGAATGGGACAGCAGGAATGCACATTAGAACGACCTTGTTTAGCGTGAGTAACATAGTTACCACCAAGGTCGATAATGCGCTCGGTTTTAGTTTTAAACCGATTGTATATATCTAGGGTCTCGCAGACTCGATGAGCTGCGGCAAAACTGTGCGACGAATGACAAGAGTCTCTAAATGCGATCTCGAGACCAGGAAAATTCGCCTTCAGCGCATTCTTTTCATCAGGAGTTAAACGAAAACCGACGTTCAACAAAA

>S76 TSV (IA-2-2018)
NNNGAANTTAANCCAACNACCTCAACTTATGGCAACAGAAATCAACCGGGTAACTCTCTGTGACGATTTTCAACAGAGGCAGCTAAAGATATATATCGATCGGTATGCCTAGCACCGTCCCTAACGTCAAGAATGGGACAGCAGGAATGCACATTAGAACGACCTTGTTTAGCGTGAGTAACATAGTTACCACCAAGGTCGATAATGCGCTCGGTTTTAGTTTTAAACCGATTGTATATATCTAGGGTCTCGCAGACTCGATGAGCTGCGGCAAAACTGTGCGACGAATGACAAGAGTCTCTAAATGCGATCTCGAGACCAGGAAAATTCGCCTTCAGCGCATTCTTTTCATCAGGAGTTAAACGAAAACCGACGTTCAACA

>S77 TSV (IA-2-2018)
CAAGGCCTGACCCAATCCTCAACTTATGGCAACAGAAATCAACCGGGTAACTCTCTGTGACGATTTTCAACAGAGGCAGCTAAAGATATATATCGATCGGTATGCCTAGCACCGTCCCTAACGTCAAGAATGGGACAGCAGGAATGCACATTAGAACGACCTTGTTTAGCGTGAGTAACATAGTTACCACCAAGGTCGATAATGCGCTCGGTTTTAGTTTTAAACCGATTGTATATATCTAGGGTCTCGCAGACTCGATGAGCTGCGGCAAAACTGTGCGACGAATGACAAGAGTCTCTAAATGCGATCTCGAGACCAGGAAAATTCGCCTTCAGCGCATTCTTTTCATCAGGAGTTAAACGAAAACCGACGTTCAACA

>S78 SIlV1-RNA1 PMVF2/R2 (IA-2016)
TCCACGTCCACTACTGTTAATCCTTATGCCGAGAGCATTAAAGAAGCCATACACTACTTTAATGAGCTCGAGATCGTTAATACAAGGAAGCTAAGAGATTTGGGACATTACATTGGTTGGAAACCCGCCAGCCCCTTTTCTTATAGAGCGCTATGTGGACGTAATGAGTCTGTTAAGGTGTTTATTCCTCATGAGAATAAATGGTATCCCGATTCTAAGAATTTACAGACTTATGAAAGGGCGATGTCTGAGAAA

>S78 SIlV1-RNA1 PMVF4/R4 (IA-2016)
GGCATATTCCGAGCAGAAAGACCCAAAAACGGTCGTACAGTCTATAGCGACCATTTTATCATCCTCATCCAATCACGTGGTGATTAATGGGATCACCATGCGGAGTGGAAGTCCAATATCCTTTGACGAATACGTTCCATTAGCTGTTACCTTTTATGCGATGGCAGCATGGAGGTACAAAATGATTGCTCCTGGTTTAGAAGCAGTGAAAACCAAAGCCGAACGTAACATCGACAATTATAATAGACGAGAAGGGGATTCCTTGTCTAAAGTGTTCGATGATGTTCAAAAGTCGATTCTTCCCGATGATGATTTTGGGATTGAGTCGACTTTAGGTGGTTTACCTGACTTTATAAAATCTGCTGGACTCAGATTTTTTAAAGGTCAGTCTGTGAAGAAAATCAGGGATGACACTACCTTACTTCAGTCTAGAAGCTTCTTTAGAGAAGTTATTCGAGATGTTAGACAATTCTTTGGTTTAACTTTAACCGATTCGGATTTCAATTTTGTTGAAGGTGTTCCGGCAAGTTTGAAATCGACTACTATTTGGGAGGTTTTCCAAAGAAATCTCGAATTCCCGTCTTGTCTGGATGTCTCTGAGTGTGCTCAGAATCTTATGGAAAAACATTCAGCACAAGTTGTGAAGACTGAATAGAGA

>S78 SIlV1-RNA1 PMVF5/R5 (IA-2016)
TCAATGGACCAAAGACGGTAAGAATCTTTCCGACAAGTGCCTCGCTTCTTTGAAGCGATTTGGTGCTATCATTGTCGATGATTCGTGCGTTTTCAATGCTGGGCAGAGAATGATTCCTGCCTTAGAAAGCGCTTTGAAGATGAAACCAAATTTCAACGTCACGATCGTGGATGGTGTCGCTGGATGCGGTAAAACAACGCATCTTAAGAAGATATCGCGATTTGACGCTAATCCTGATCTAGTTTTGACTAGTAATCGGAGTTCATCAGATGAATTGAAAGCGACTTTGGATTGTCCTGATGTGATGAAACACCGCATTAGGACTGTCGATAGTTACCTGATGATGAAATCTTGGTTTTCTGCCGACAGATTGTTGTTCGATGAATGCTTCTTGACACATGCGGGTTGCGTTTATGCAGCCGCGACTTTAGCTCAGGTGAAAGAGGTGATTGCTCTGGGTGATACCGAGCAAGTGCCATTCATTTCTCGATTGCCTGAGTTCCA

>S78 SIlV1-RNA2 (SiR2-For3/ SiR2-Rev3) (IA-2016)
GTGTGATGACGGAACTGAAGAAGTTCTAGCGGTGCCTAATCCATTGAAATTGCTTCAAAAGTTAGGTCCCAAAAACCTACAGGTCACTGTTCTTGATGATCATTACCAAAGTTTATGTGACATTTTATGGGTTTTTGAAGACGCAGACATTTGTAGGCGTGCTGCGGAGCTTGCGGAGTTTAGACATTTCAAAGGGAAAAGGAAATGTCTGTTCTTGGAGAGCGCGTTGTTGAGTTTGCCAAGTTTAGTGGCAAATAGATTGAAATACATAAGGAGAACCATCAATTTAGAAGGTTCTAAAGCTTGTATTAGAAATGATGTTTATTCCAATCTTGTTACTCACACTAGCTCTAGGGTCTCAGGCCGATTTAATGGCCCAGGACATGATCCCTCCAGAACCGAAGAAATCGGATTTTCAAAATCCGAATTATGTCGGAGGAGAGAGACCACAGGTAACCCTGTCTCCAGAAGATTCCGTAAAAGTAACAGCAACGAACCCGAATCAGGTTTCGGGCGATTTGACAACAATGACAGAAAGAAGCCCGCCAGGAAACGCGGGCGCAAGCTGCATTGATTGTGCTGTTAAGTACCTCTCAGAACCAGTATTTTCTGTGAGGGTTCCGAAATTGCATATAAATTTCGAAGTGAAGGAATTTCCTTCATCTAAATTGTTGTTTACCAACCTC

>S78 SIlV1-RNA2 (SiR2-For4/ SiR2-Rev4) (IA-2016)
ACTTCCAGGAGTGGGTAGAAACTCACGATATTGATCTGGAAGTTACCAGTTGTGACCTTGATATGTCTGTGTTCAATGATTGGACCAAAGGTGCAGACACAAGGTTGGTTCCGCAATTAAATGTTGGTGGTTTGTCGCACCGAGTTCCAACTCAGCGTGAAGCGTTGTTAGCAATCAAGAAACGCAACATGAATGTGCCTGAGTTGCAGAGTCAATTTGACCACAACGATGTTTTGAATCGCTGTGTTGCTAGGTTTTTGACACACATTGTTGATAAGCCTAGATTAGCCAAATTGAAACCAGTATCTGGAGATGAGGTTTACTTTTTCAACCAGTACTTGGAAAATAAAAATCCACCTTTGTCAGAATACAAGGGTCCGGTACCACTTGTTGCTCTTGATAAATATATGCACATGATCAAGACGACTTTGAAGCCAGTTGAGGAAGACTCTTTACACATTGAAAGACCTACACCTGCCACCATTACTT

>S78 SIlV1-RNA3 (SiR3-For2/ SiR3-Rev2) (IA-2016)
GTAGTCGTTCGGGATTTCTCTCCCGAACAACCTGCTCTTTCAAATCTTTTGGTTGACTAGCGGTAGACTCTTTGGTTACTAAAACATCGCTGGTCCTAACCGTGCCGATGGTGGGTACTTCGTTCAAAGGTTTGACGGTAAAATCCACACCAACAACCGTATTGTCCAAAAGATTCACACTGCCGGAACAGGACACGGGATTTTCTTGAGTTTTTGCTGCACGATCCATTGAGATTTTACTTCTCAACAGGGAACGCATTTCCTTATCTGAACTGATCATCTTCCTAGCGAAGGTTTGTATAGCCTTCGTGCTGGTAACAGCAACAGTCTTTTGATATAATTGCTTGTTGCTGAGCTTCTCTGTCCACATTGGGTACCACATCCCAATCTTTGCCATATGAGGGACAGTCGAAGCACAATGTATAGAACCACCAAGGTACAGG

>S78 SIlV1-RNA3 (SiR3-For4/SiR3-Rev4) (IA-2016)
GGAACAGGACACGGGATTTTCTTGAGTTTTTGCTGCACGATCCATTGAGATTTTACTTCTCAACAGGGAACGCATTTCCTTATCTGAACTGATCATCTTCCTAGCGAAGGTTTGTATAGCCTTCGTGCTGGTAACAGCAACAGTCTTTTGATATAATTGCTTGTTGCTGAGCTTCTCTGTCCACATTGGGTACCACATCCCAATCTTTGCCATATGAGGGACAGTCGAAGCACAATGTATAGAACCACCAAGGTACAGGCCCTTGTGGTTCTTAACATCTTCAGAAAATAATGATCGCGGCCATGACATCGTTAAAACAAATGCCTCGTTCAGATTTACCTTAGTACCACCGTAAAGTTCATCGCCGGTAGCAGAATATTTCAATTTCAATTCGGCGGTAGCGTAGGTTGACTCCAAGATCGCCGGGACATACAACAAATGTATTATCGCGTGATCGACGAACATTCTACTGGCGACTTTATCTGTAAAAGTCCTCAGTATACTACCGGTTTCCTTAGTAGTAAGTTCGCACAAGAAGTAACCTTGATTTACGGCGGGGAAAGCGCTGCATCTCCTAATACCCATGTTCAGTTCCACGCACTGCGACAGTGCGTCCGCAACGGATTTCTCTAAGCTGGCTTCATCATCAGCCGAGAAAACAAGAGCAGTTCTCTTTGGAGTTATAGCCATTCCAATCCAATTTATGAAATGGGGACAGCAGCAATACGACTTC
