# Supplementary material for: Detection and discovery of plant viruses in soybean by metagenomic sequencing
Source: Virol J. 2022 Sep 13;19:149. doi: 10.1186/s12985-022-01872-5 (PMC9472442; doi:10.1186/s12985-022-01872-5)
Supplement: Supplementary file 6 — Additional file 6 Figure S6. ClYVV-IA-2016 and ClYVV-IA-2017 confirmed by Sanger sequencing in green house grown N. benthamiana, soybean, and broad bean infected plants. Reverse transcription-polymerase chain reaction (RT-PCR) was performed in all 18 samples including mock-inoculated controls. The PCR products were visualized in a 1% agarose gel electrophoresis containing SYBR Safe DNA gel stain. The PCR products were cleaned using ExoSAP-IT PCR product cleanup reagent and sequenced on Sanger sequencing platform. Primer sequences were designed using Primer3 plus from assembled contigs and the primers were used in this study [file 12985_2022_1872_MOESM6_ESM.txt]

Figure S6. ClYVV-IA-2016 and ClYVV-IA-2017 confirmed by Sanger sequencing in green house grown N. benthamiana, soybean, and broad bean infected plants. Reverse transcription-polymerase chain reaction (RT-PCR) was performed in all 18 samples including mock-inoculated controls. The PCR products were visualized in a 1% agarose gel electrophoresis containing SYBR Safe DNA gel stain. The PCR products were cleaned using ExoSAP-IT PCR product cleanup reagent and sequenced on Sanger sequencing platform. Primer sequences were designed using Primer3 plus from assembled contigs and the primers were used in this study.

>1 N. benthamiana ClYVV (IA-2016)
ACCGAGGTTACTAAAGTTGAGTGCATGCTAAGACAAAAGGGTTCACAAATTGCAATTACGTGAACGACGAAGCAGACATCTATGCAGCACTAAATATGAAAGCAGCTATGGGAGCTTTGTACTCAGGGAAAAAGAAAGATCATTTCGAAGGCATGCCAATGGAAGAATTTGCCAAATTCATTAGAGCAAGTTGTGAGCGTCTGTTCAGTGGGAAAATGGGAGTTTGGAATGGCTCGTTAAAGGCTGAACTTAGACCACAAGAAAAGGTTTTGGCAAACAAGACAAGGTCCTTCACAGCAGCACCAGTGGACACATTACTGGCTGGAAAGGTTTGTGTGGATGATTTCAATAACAAGTTCTACAGTCTCCATCTTGAGATACCCTCCACAGTTGGTATCACCAAATTTTATGGTGGTTGGGATTCATTGTTGAATAAGCTGCCAGATGGATGGGTGTATTGTGATGCTGATGGCTCGCAGTTTGATAGTTCTCTAACACCATACCTGATAAATTCTGTTCTGAGACTTCGACTGAACTTCATGGAAGAGTGGGATATTGGTGAGGAAATGCTTAAGAACTTGTACACAGAGATCATATATACACCAATCCTAACACCTGATGGTACAATAATCAAGAAGTTCAAAGGAAACAACAGTGGACAACCCTCGACAGTTGTCGATAACACACTAATGGTGATAATGGCTATGTACTATGCAGCAGAAAAACTTGGTGTGGAAGGAGATTTAAGCGAGTCCATTGTGTTCTACGCCAATGGTGATGATTTGTTGATAGCAGTGCACCCAAGTCATGAGTGGTATCTAGACCAACTTTCTACACTTTTCAAAGAGTTGGGTTTGAACTATGATTTCTCAAGCAGGACAAAGAATAAAGGAGATCTCTGGTTCATGTCACACTGTGGTATAAAGAAAGAGGGTTTGTGGATTCCCAAGTTGGAGCCAGAAAGAGTAGTCTCAATCCTTGAATGGGATAGAGCGGCAGAGCCTGAACATAGGTTGGAAGCTATTTGTGCTC

>2 N. benthamiana ClYVV (IA-2017)
ACCAAGTTACTAAGTTGAGTGCATGCTAAGACAAAAGGGTTCACAAATTGCAATTACGTGAACGATGAAGCAGACATCTATGCAGCACTAAATATGAAAGCAGCCATGGGAGCTTTGTACTCAGGGAAAAAGAAAGATCATTTCGAAGGTATGCCAATGGAAGAATTTGCCAAATTCATTAGAGCAAGTTGTGAGCGTCTGTTCAGTGGGAAAATGGGAGTTTGGAATGGCTCTTTAAAGGCTGAACTTAGACCACAAGAAAAGGTTTTGGCAAACAAGACAAGGTCCTTCACAGCAGCGCCAGTGGACACATTACTGGCTGGGAAGGTTTGTGTGGACGATTTCAATAACAAATTCTACAGTCTCCATCTTGAGATACCATCCACAGTTGGTATCACCAAATTTTATGGTGGTTGGGATTCATTGTTGAATAAGCTGCCAGATGGATGGGTGTATTGTGATGCTGATGGCTCGCAGTTTGATAGTTCTCTAACACCATACCTGATAAATTCTGTTCTGAGACTTCGACTGAACTTCATGGAAGAGTGGGACATTGGTGAGGAGATGCTTAGGAACTTGTACACAGAGATCATATATACACCAATTCTGACACCTGATGGTACAATAATCAAGAAGTTCAAAGGAAACAACAGTGGACAACCCTCGACAGTTGTCGATAACACACTAATGGTGATAATGGCTATGTACTATGCAGCAGAAAAACTTGGTGTGGAAGGAGATTTAAGCGAGTCCATCGTGTTCTACGCCAATGGTGATGATTTGTTGATAGCAGTGCACCCAAGTCATGAGTGGTATCTAGACCAACTTTCTACACTTTTCAAAGAGTTGGGCTTGAACTATGATTTCTCAAGCAGAACAAAGAATAAAGGTGATCTCTGGTTCATGTCACACTGTGGTATAAAGAAAGAAGGTTTATGGATTCCCAAGTTGGAGCCAGAAAGAGTAGTCTCAATCCTTGAATGGGATAGAGCGGCAGAGCCTGAACATAGGTTGGAAGCTATTTGTGCTCTTGGATCCAGAA

>3 Soybean (cv. Acre Edge 22R269) ClYVV IA-2016 (inoculum from N. benthamiana ClYVV IA-2016)
ACAAGGTTACTAAAGTTGAGTGCATGCTAAGACAAAAGGGTTCACAAATTGCAATTACGTGAACGACGAAGCAGACATCTATGCAGCACTAAATATGAAAGCAGCTATGGGAGCTTTGTACTCAGGGAAAAAGAAAGATCATTTCGAAGGCATGCCAATGGAAGAATTTGCCAAATTCATTAGAGCAAGTTGTGAGCGTCTGTTCAGTGGGAAAATGGGAGTTTGGAATGGCTCGTTAAAGGCTGAACTTAGACCACAAGAAAAGGTTTTGGCAAACAAGACAAGGTCCTTCACAGCAGCACCAGTGGACACATTACTGGCTGGAAAGGTTTGTGTGGATGATTTCAATAACAAGTTCTACAGTCTCCATCTTGAGATACCCTCCACAGTTGGTATCACCAAATTTTATGGTGGTTGGGATTCATTGTTGAATAAGCTGCCAGATGGATGGGTGTATTGTGATGCTGATGGCTCGCAGTTTGATAGTTCTCTAACACCATACCTGATAAATTCTGTTCTGAGACTTCGACTGAACTTCATGGAAGAGTGGGATATTGGTGAGGAAATGCTTAAGAACTTGTACACAGAGATCATATATACACCAATCCTAACACCTGATGGTACAATAATCAAGAAGTTCAAAGGAAACAACAGTGGACAACCCTCGACAGTTGTCGATAACACACTAATGGTGATAATGGCTATGTACTATGCAGCAGAAAAACTTGGTGTGGAAGGAGATTTAAGCGAGTCCATTGTGTTCTACGCCAATGGTGATGATTTGTTGATAGCAGTGCACCCAAGTCATGAGTGGTATCTAGACCAACTTTCTACACTTTTCAAAGAGTTGGGTTTGAACTATGATTTCTCAAGCAGGACAAAGAATAAAGGAGATCTCTGGTTCATGTCACACTGTGGTATAAAGAAAGAGGGTTTGTGGATTCCAAGTTGGAGCCAGAAAGAGTAGTCTCAATCCTTGAATGGGATAGAGCGGCAGAGCCTGAACATAGGTTGGAAGCTATTGTCTCGTC

>4 Soybean (cv. Acre Edge 22R269) ClYVV IA-2017(inoculum from N. benthamiana ClYVV IA-2017)
CCAAGTTACTAAAGTTGAGTGCATGCTAAGACAAAAGGGTTCACAAATTGCAATTACGTGAACGATGAAGCAGACATCTATGCAGCACTAAATATGAAAGCAGCCATGGGAGCTTTGTACTCAGGGAAAAAGAAAGATCATTTCGAAGGTATGCCAATGGAAGAATTTGCCAAATTCATTAGAGCAAGTTGTGAGCGTCTGTTCAGTGGGAAAATGGGAGTTTGGAATGGCTCTTTAAAGGCTGAACTTAGACCACAAGAAAAGGTTTTGGCAAACAAGACAAGGTCCTTCACAGCAGCGCCAGTGGACACATTACTGGCTGGGAAGGTTTGTGTGGACGATTTCAATAACAAATTCTACAGTCTCCATCTTGAGATACCATCCACAGTTGGTATCACCAAATTTTATGGTGGTTGGGATTCATTGTTGAATAAGCTGCCAGATGGATGGGTGTATTGTGATGCTGATGGCTCGCAGTTTGATAGTTCTCTAACACCATACCTGATAAATTCTGTTCTGAGACTTCGACTGAACTTCATGGAAGAGTGGGACATTGGTGAGGAGATGCTTAGGAACTTGTACACAGAGATCATATATACACCAATTCTGACACCTGATGGTACAATAATCAAGAAGTTCAAAGGAAACAACAGTGGACAACCCTCGACAGTTGTCGATAACACACTAATGGTGATAATGGCTATGTACTATGCAGCAGAAAAACTTGGTGTGGAAGGAGATTTAAGCGAGTCCATCGTGTTCTACGCCAATGGTGATGATTTGTTGATAGCAGTGCACCCAAGTCATGAGTGGTATCTAGACCAACTTTCTACACTTTTCAAAGAGTTGGGCTTGAACTATGATTTCTCAAGCAGAACAAAGAATAAAGGTGATCTCTGGTTCATGTCACACTGTGGTATAAAGAAAGAAGGTTTATGGATTCCCAAGTTGGAGCCAGAAAGAGTAGTCTCAATCCTTGAATGGGATAGAGCGGCAGAGCCTGAACATAGGTTGGAAGCTATTG

>5 Broad bean (cv. RobinHood) ClYVV IA-2016 (inoculum from N. benthamiana ClYVV IA-2016)
NCNNGGTTACTAAAGTTGAGTGCATGCTAAGACAAAAGGGTTCACAAATTGCAATTACGTGAACGACGAAGCAGACATCTATGCAGCACTAAATATGAAAGCAGCTATGGGAGCTTTGTACTCAGGGAAAAAGAAAGATCATTTCGAAGGCATGCCAATGGAAGAATTTGCCAAATTCATTAGAGCAAGTTGTGAGCGTCTGTTCAGTGGGAAAATGGGAGTTTGGAATGGCTCGTTAAAGGCTGAACTTAGACCACAAGAAAAGGTTTTGGCAAACAAGACAAGGTCCTTCACAGCAGCACCAGTGGACACATTACTGGCTGGAAAGGTTTGTGTGGATGATTTCAATAACAAGTTCTACAGTCTCCATCTTGAGATACCCTCCACAGTTGGTATCACCAAATTTTATGGTGGTTGGGATTCATTGTTGAATAAGCTGCCAGATGGATGGGTGTATTGTGATGCTGATGGCTCGCAGTTTGATAGTTCTCTAACACCATACCTGATAAATTCTGTTCTGAGACTTCGACTGAACTTCATGGAAGAGTGGGATATTGGTGAGGAAATGCTTAAGAACTTGTACACAGAGATCATATATACACCAATCCTAACACCTGATGGTACAATAATCAAGAAGTTCAAAGGAAACAACAGTGGACAACCCTCGACAGTTGTCGATAACACACTAATGGTGATAATGGCTATGTACTATGCAGCAGAAAAACTTGGTGTGGAAGGAGATTTAAGCGAGTCCATTGTGTTCTACGCCAATGGTGATGATTTGTTGATAGCAGTGCACCCAAGTCATGAGTGGTATCTAGACCAACTTTCTACACTTTTCAAAGAGTTGGGTTTGAACTATGATTTCTCAAGCAGGACAAAGAATAAAGGAGATCTCTGGTTCATGTCACACTGTGGTATAAAGAAAGAGGGTTTGTGGATTCCCAAGTTGGAGCCAGAAAGAGTAGTCTCAATCCTTGAATGGGATAGAGCGGCAGAGCCTGAACATAGGTTGGAAGCTATTGTCTCT

>6 Broad bean (cv. RobinHood) ClYVV IA-2017(inoculum from N. benthamiana ClYVV IA-2017)
CCAAGTTACTAAGTTGAGTGCATGCTAAGACAAAAGGGTTCACAAATTGCAATTACGTGAACGATGAAGCAGACATCTATGCAGCACTAAATATGAAAGCAGCCATGGGAGCTTTGTACTCAGGGAAAAAGAAAGATCATTTCGAAGGTATGCCAATGGAAGAATTTGCCAAATTCATTAGAGCAAGTTGTGAGCGTCTGTTCAGTGGGAAAATGGGAGTTTGGAATGGCTCTTTAAAGGCTGAACTTAGACCACAAGAAAAGGTTTTGGCAAACAAGACAAGGTCCTTCACAGCAGCGCCAGTGGACACATTACTGGCTGGGAAGGTTTGTGTGGACGATTTCAATAACAAATTCTACAGTCTCCATCTTGAGATACCATCCACAGTTGGTATCACCAAATTTTATGGTGGTTGGGATTCATTGTTGAATAAGCTGCCAGATGGATGGGTGTATTGTGATGCTGATGGCTCGCAGTTTGATAGTTCTCTAACACCATACCTGATAAATTCTGTTCTGAGACTTCGACTGAACTTCATGGAAGAGTGGGACATTGGTGAGGAGATGCTTAGGAACTTGTACACAGAGATCATATATACACCAATTCTGACACCTGATGGTACAATAATCAAGAAGTTCAAAGGAAACAACAGTGGACAACCCTCGACAGTTGTCGATAACACACTAATGGTGATAATGGCTATGTACTATGCAGCAGAAAAACTTGGTGTGGAAGGAGATTTAAGCGAGTCCATCGTGTTCTACGCCAATGGTGATGATTTGTTGATAGCAGTGCACCCAAGTCATGAGTGGTATCTAGACCAACTTTCTACACTTTTCAAAGAGTTGGGCTTGAACTATGATTTCTCAAGCAGAACAAAGAATAAAGGTGATCTCTGGTTCATGTCACACTGTGGTATAAAGAAAGAAGGTTATGGATTCCCAAGTTGGAGCCAGAAAGAGTAGTCTCAATCCTTGAATGGGATAGAGCGGCAGAGCCTGAACATAGGTTGGAAGCTATT

>7 Broad bean (cv. Broad Windsor) ClYVV IA-2016(inoculum from N. benthamiana ClYVV IA-2016)
CCAAGGTTACTAAAGTTGAGTGCATGCTAAGACAAAAGGGTTCACAAATTGCAATTACGTGAACGACGAAGCAGACATCTATGCAGCACTAAATATGAAAGCAGCTATGGGAGCTTTGTACTCAGGGAAAAAGAAAGATCATTTCGAAGGCATGCCAATGGAAGAATTTGCCAAATTCATTAGAGCAAGTTGTGAGCGTCTGTTCAGTGGGAAAATGGGAGTTTGGAATGGCTCGTTAAAGGCTGAACTTAGACCACAAGAAAAGGTTTTGGCAAACAAGACAAGGTCCTTCACAGCAGCACCAGTGGACACATTACTGGCTGGAAAGGTTTGTGTGGATGATTTCAATAACAAGTTCTACAGTCTCCATCTTGAGATACCCTCCACAGTTGGTATCACCAAATTTTATGGTGGTTGGGATTCATTGTTGAATAAGCTGCCAGATGGATGGGTGTATTGTGATGCTGATGGCTCGCAGTTTGATAGTTCTCTAACACCATACCTGATAAATTCTGTTCTGAGACTTCGACTGAACTTCATGGAAGAGTGGGATATTGGTGAGGAAATGCTTAAGAACTTGTACACAGAGATCATATATACACCAATCCTAACACCTGATGGTACAATAATCAAGAAGTTCAAAGGAAACAACAGTGGACAACCCTCGACAGTTGTCGATAACACACTAATGGTGATAATGGCTATGTACTATGCAGCAGAAAAACTTGGTGTGGAAGGAGATTTAAGCGAGTCCATTGTGTTCTACGCCAATGGTGATGATTTGTTGATAGCAGTGCACCCAAGTCATGAGTGGTATCTAGACCAACTTTCTACACTTTTCAAAGAGTTGGGTTTGAACTATGATTTCTCAAGCAGGACAAAGAATAAAGGAGATCTCTGGTTCATGTCACACTGTGGTATAAAGAAAGAGGGTTTGTGGATTCCCAAGTTGGAGCCAGAAAGAGTAGTCTCAATCCTTGAATGGGATAGAGCGGCAGAGCCTGAACATAGGTTGGAAGCTATTG

>8 Broad bean (cv. Broad Windsor) ClYVV IA-2017 (inoculum from N. benthamiana ClYVV IA-2017)
CCAAGTTACTAAGTTGAGTGCATGCTAAGACAAAAGGGTTCACAAATTGCAATTACGTGAACGATGAAGCAGACATCTATGCAGCACTAAATATGAAAGCAGCCATGGGAGCTTTGTACTCAGGGAAAAAGAAAGATCATTTCGAAGGTATGCCAATGGAAGAATTTGCCAAATTCATTAGAGCAAGTTGTGAGCGTCTGTTCAGTGGGAAAATGGGAGTTTGGAATGGCTCTTTAAAGGCTGAACTTAGACCACAAGAAAAGGTTTTGGCAAACAAGACAAGGTCCTTCACAGCAGCGCCAGTGGACACATTACTGGCTGGGAAGGTTTGTGTGGACGATTTCAATAACAAATTCTACAGTCTCCATCTTGAGATACCATCCACAGTTGGTATCACCAAATTTTATGGTGGTTGGGATTCATTGTTGAATAAGCTGCCAGATGGATGGGTGTATTGTGATGCTGATGGCTCGCAGTTTGATAGTTCTCTAACACCATACCTGATAAATTCTGTTCTGAGACTTCGACTGAACTTCATGGAAGAGTGGGACATTGGTGAGGAGATGCTTAGGAACTTGTACACAGAGATCATATATACACCAATTCTGACACCTGATGGTACAATAATCAAGAAGTTCAAAGGAAACAACAGTGGACAACCCTCGACAGTTGTCGATAACACACTAATGGTGATAATGGCTATGTACTATGCAGCAGAAAAACTTGGTGTGGAAGGAGATTTAAGCGAGTCCATCGTGTTCTACGCCAATGGTGATGATTTGTTGATAGCAGTGCACCCAAGTCATGAGTGGTATCTAGACCAACTTTCTACACTTTTCAAAGAGTTGGGCTTGAACTATGATTTCTCAAGCAGAACAAAGAATAAAGGTGATCTCTGGTTCATGTCACACTGTGGTATAAAGAAAGAAGGTTTATGGATTCCCAAGTTGGAGCCAGAAAGAGTAGTCTCAATCCTTGAATGGGATAGAGCGGCAGAGCCTGAACATAGGTTGGAAGCTATT

>9 Broad bean (cv. RobinHood) ClYVV IA-2016(inoculum from soybean-Acre Edge 22R269 ClYVV IA-2016)
GATGGTGGGTGATTTCAATAACAAGTTCTACAGTCTCCATCTTGAGATACCCTCCACAGTTGGTATCACCAAATTTTATGGTGGTTGGGATTCATTGTTGAATAAGCTGCCAGATGGATGGGTGTATTGTGATGCTGATGGCTCGCAGTTTGATAGTTCTCTAACACCATACCTGATAAATTCTGTTCTGAGACTTCGACTGAACTTCATGGAAGAGTGGGATATTGGTGAGGAAATGCTTAAGAACTTGTACACAGAGATCATATATACACCAATCCTAACACCTGATGGTACAATAATCAAGAAGTTCAAAGGAAACAACAGTGGACAACCCTCGACAGTTGTCGATAACACACTAATGGTGATAATGGCTATGTACTATGCAGCAGAAAAACTTGGTGTGGAAGGAGATTTAAGCGAGTCCATTGTGTTCTACGCCAATGGTGATGATTTGTTGATACAGGTGCACCAATAGTGTGTTATCGACAACTGTCGCCGGTTGTCCACTGCTGTTTCCTTTGAACTTCTTGATTATTGTACCATCAGGTGTTAGAATTGGTGTATATATGATCTCTGTGTACAAGTTGTTAAGCATTTCCTCACCAATATCCCACTCTTCCATGAAGTTCAGTCGAAGTCTCAGAACAGAATTTATCAGGCATGATGTTAGAGAACTATCATACTACTAGCCATCAGCATCATCATACACACAATCCATCAGGCAGCTTATTCAATCAATGAATCCATACCACCATCAAANTTAGTTGATAGCTACTGACTGAGGTATCTATNNANAGAGACTGACGAACTAGTTAGTGATATCATCATACACACCTATCTAGCCAGTCAT

>10 Broad bean (cv. RobinHood) ClYVV IA-2017(inoculum from soybean-Acre Edge 22R269 ClYVV IA-2017)
CCAAGTTACTAAGTTGAGTGCATGCTAAGACAAAAGGGTTCACAAATTGCAATTACGTGAACGATGAAGCAGACATCTATGCAGCACTAAATATGAAAGCAGCCATGGGAGCTTTGTACTCAGGGAAAAAGAAAGATCATTTCGAAGGTATGCCAATGGAAGAATTTGCCAAATTCATTAGAGCAAGTTGTGAGCGTCTGTTCAGTGGGAAAATGGGAGTTTGGAATGGCTCTTTAAAGGCTGAACTTAGACCACAAGAAAAGGTTTTGGCAAACAAGACAAGGTCCTTCACAGCAGCGCCAGTGGACACATTACTGGCTGGGAAGGTTTGTGTGGACGATTTCAATAACAAATTCTACAGTCTCCATCTTGAGATACCATCCACAGTTGGTATCACCAAATTTTATGGTGGTTGGGATTCATTGTTGAATAAGCTGCCAGATGGATGGGTGTATTGTGATGCTGATGGCTCGCAGTTTGATAGTTCTCTAACACCATACCTGATAAATTCTGTTCTGAGACTTCGACTGAACTTCATGGAAGAGTGGGACATTGGTGAGGAGATGCTTAGGAACTTGTACACAGAGATCATATATACACCAATTCTGACACCTGATGGTACAATAATCAAGAAGTTCAAAGGAAACAACAGTGGACAACCCTCGACAGTTGTCGATAACACACTAATGGTGATAATGGCTATGTACTATGCAGCAGAAAAACTTGGTGTGGAAGGAGATTTAAGCGAGTCCATCGTGTTCTACGCCAATGGTGATGATTTGTTGATAGCAGTGCACCCAAGTCATGAGTGGTATCTAGACCAACTTTCTACACTTTTCAAAGAGTTGGGCTTGAACTATGATTTCTCAAGCAGAACAAAGAATAAAGGTGATCTCTGGTTCATGTCACACTGTGGTATAAAGAAAGAAGGTTTATGGATTCCCAAGTTGGAGCCAGAAAGAGTAGTCTCAATCCTTGAATGGGATAGAGCGGCAGAGCCTGAACATAGGTTGGAAGCTATT

>11 Broad bean (cv. Broad Windsor) ClYVV IA-2016 (inoculum from soybean-Acre Edge 22R269 ClYVV IA-2016)
CCAAGGTTACTAAAGTTGAGTGCATGCTAAGACAAAAGGGTTCACAAATTGCAATTACGTGAACGACGAAGCAGACATCTATGCAGCACTAAATATGAAAGCAGCTATGGGAGCTTTGTACTCAGGGAAAAAGAAAGATCATTTCGAAGGCATGCCAATGGAAGAATTTGCCAAATTCATTAGAGCAAGTTGTGAGCGTCTGTTCAGTGGGAAAATGGGAGTTTGGAATGGCTCGTTAAAGGCTGAACTTAGACCACAAGAAAAGGTTTTGGCAAACAAGACAAGGTCCTTCACAGCAGCACCAGTGGACACATTACTGGCTGGAAAGGTTTGTGTGGATGATTTCAATAACAAGTTCTACAGTCTCCATCTTGAGATACCCTCCACAGTTGGTATCACCAAATTTTATGGTGGTTGGGATTCATTGTTGAATAAGCTGCCAGATGGATGGGTGTATTGTGATGCTGATGGCTCGCAGTTTGATAGTTCTCTAACACCATACCTGATAAATTCTGTTCTGAGACTTCGACTGAACTTCATGGAAGAGTGGGATATTGGTGAGGAAATGCTTAAGAACTTGTACACAGAGATCATATATACACCAATCCTAACACCTGATGGTACAATAATCAAGAAGTTCAAAGGAAACAACAGTGGACAACCCTCGACAGTTGTCGATAACACACTAATGGTGATAATGGCTATGTACTATGCAGCAGAAAAACTTGGTGTGGAAGGAGATTTAAGCGAGTCCATTGTGTTCTACGCCAATGGTGATGATTTGTTGATAGCAGTGCACCCAAGTCATGAGTGGTATCTAGACCAACTTTCTACACTTTTCAAAGAGTTGGGTTTGAACTATGATTTCTCAAGCAGGACAAAGAATAAAGGAGATCTCTGGTTCATGTCACACTGTGGTATAAAGAAAGAGGGTTTGTGGATTCCCAAGTTGGAGCCAGAAAGAGTAGTCTCAATCCTTGAATGGGATAGAGCGGCAGAGCCTGAACATAGGTTGGAAGCTATTGT

>12 Broad bean (cv. Broad Windsor) ClYVV IA-2017 (inoculum from soybean-Acre Edge 22R269 ClYVV IA-2017)
CCAAGTTACTAAAGTTGAGTGCATGCTAAGACAAAAGGGTTCACAAATTGCAATTACGTGAACGATGAAGCAGACATCTATGCAGCACTAAATATGAAAGCAGCCATGGGAGCTTTGTACTCAGGGAAAAAGAAAGATCATTTCGAAGGTATGCCAATGGAAGAATTTGCCAAATTCATTAGAGCAAGTTGTGAGCGTCTGTTCAGTGGGAAAATGGGAGTTTGGAATGGCTCTTTAAAGGCTGAACTTAGACCACAAGAAAAGGTTTTGGCAAACAAGACAAGGTCCTTCACAGCAGCGCCAATGGACACATTACTGGCTGGGAAGGTTTGTGTGGACGATTTCAATAACAAATTCTACAGTCTCCATCTTGAGATACCATCCACAGTTGGTATCACCAAATTTTATGGTGGTTGGGATTCATTGTTGAATAAGCTGCCAGATGGATGGGTGTATTGTGATGCTGATGGCTCGCAGTTTGATAGTTCTCTAACACCATACCTGATAAATTCTGTTCTGAGACTTCGACTGAACTTCATGGAAGAGTGGGACATTGGTGAGGAGATGCTTAGGAACTTGTACACAGAGATCATATATACACCAATTCTGACACCTGATGGTACAATAATCAAGAAGTTCAAAGGAAACAACAGTGGACAACCCTCGACAGTTGTCGATAACACACTAATGGTGATAATGGCTATGTACTATGCAGCAGAAAAACTTGGTGTGGAAGGAGATTTAAGCGAGTCCATCGTGTTCTACGCCAATGGTGATGATTTGTTGATAGCAGTGCACCCAAGTCATGAGTGGTATCTAGACCAACTTTCTACACTTTTCAAAGAGTTGGGCTTGAACTATGATTTCTCAAGCAGAACAAAGAATAAAGGTGATCTCTGGTTCATGTCACACTGTGGTATAAAGAAAGAAGGTTTATGGATTCCCAAGTTGGAGCCAGAAAGAGTAGTCTCAATCCTTGAATGGGATAGAGCGGCAGAGCCTGAACATAGGTTGGAAGCTATTTGTCACAT
