# Supplementary material for: Detection and discovery of plant viruses in soybean by metagenomic sequencing
Source: Virol J. 2022 Sep 13;19:149. doi: 10.1186/s12985-022-01872-5 (PMC9472442; doi:10.1186/s12985-022-01872-5)
Supplement: Supplementary file 9 — Additional file 9 Figure S9. Tobacco ringspot virus (TRSV) sequences confirmed by Sanger sequencing in green house grown N. benthamiana, and soybean infected plants following mechanical inoculation. Reverse transcription-polymerase chain reaction (RT-PCR) was performed in all 6 samples including mock-inoculated controls. The PCR products were visualized in a 1% agarose gel electrophoresis containing SYBR Safe DNA gel stain. The PCR products were cleaned using ExoSAP-IT PCR product cleanup reagent and sequenced on Sanger sequencing platform. Primer sequences were designed using Primer3 plus from assembled contigs and subsequently used in this study [file 12985_2022_1872_MOESM9_ESM.txt]

Figure S9. Tobacco ringspot virus (TRSV) sequences confirmed by Sanger sequencing in green house grown N. benthamiana, and soybean infected plants following mechanical inoculation. Reverse transcription-polymerase chain reaction (RT-PCR) was performed in all 6 samples including mock-inoculated controls. The PCR products were visualized in a 1% agarose gel electrophoresis containing SYBR Safe DNA gel stain. The PCR products were cleaned using ExoSAP-IT PCR product cleanup reagent and sequenced on Sanger sequencing platform. Primer sequences were designed using Primer3 plus from assembled contigs and subsequently used in this study.

>13 N. benthamiana TRSV IA-1-2017 
ATTTTTTGGTGATTTGCGCTCAGCTGATTGCGACCCAATACCTCTCTTGCATCAAACGTGCAAAATGCTCTGCAAGAGTTGTATTACCGCCAAGATCGTGAAGAGTTTGATAATCTTCGAACTTTTTATCTCGAAAGATTACCAATGTGGCGGAATGGTCAGCATCGGTTACTGGACTGGAACCAATGTGCTGAACACTGGCGGGCTCGTTATACAGGATGTCCTTCCGATAATCCTGCTGGTGTTTTGGATATGCTGATAGACCCAAGGTGTAAAAGTTTCATGCTGCCAGCTGGTCCTGCTAACTGGTCTATGCCGATAGCAGACCGCATTTTTGTCTGTGGGCCCAAGTTTTGTCCAAGTGGGCCCTCATACACCTTGTGTTTTAATCGTCTCGCTGCAGGTGAGACAGGGCGTACAAAAA

>14 N. benthamiana TRSV IA-2-2017
AAACACCTCTCCTCTTTCCGCCCTGCTCATCCTATTTACACTGAGTGTGCCACTTTTTTAAACATGTATGCACGAGATGCAAGTTTCGTGCCACCTGTGGACCTTGGTTGTAAATGGGAGATTCCAAGTGGATACATGACCATTGCTGCTGTGGATGGTCGTGTTTTTGGTTTCACACAGCTTGGAGTGTGTACTGAAATTACCAAACAGTTAAAGTTTACTGATGAGATGGAACAGTACACACTTGACAAATTTGCCCCAGATATTACAAAGACAATGGCTTCCCAAAGCCGATTCAAACTTGTTGGGGCTTTTTTGAAAGGAATGATTAGGGAGGAAGATAATGTCATCTCGCTCACCCTCCCTAGAAAA

>15 N. benthamiana TRSV IA-3-2017
AAAGTGCNCTTTGGGAATGTTGGGAGCTTCCATCCTTGGTTTCAAGGTTGGGGCCCTACAATATGCAGCCAAGATCGCCACGTGTTTAGACCAGTTGCGCAAGGGTAAAGATGTGCTTAAAGAAATGACCTGTTGGATCATTGAAACCCTTGGCGCTTTGTGGAATAAGATAACTGGTCGTGAAGCCACTTTCTTTGATGAAGTCTCTGCTATTGTGGCAGTTGATATTAGAGAGTGGCTTGAAGAATCTCAAAATCTGTGCCTCGCTGCACAAACTTTTTCCATCGGAGATAAGATTGTTCTTGAACAATGCGAACGTCTTATTGCTGATGGTCATAAGTTACTGCGGGGTATGGGTGATGCTGATCGGAAACTTTCCAGTTCTTTCCTTTCAACTGTACAGAGGAAAGTTTCCGATCTTGAGAAAATACATACTCAGTCTGTCCGTGCTGGGTATTAG

>16 Soybean (cv. Willams 82) TRSV IA-1-2017 (inoculum from N. benthamiana TRSV IA-1-2017)
AATTTTCTTGTGATTTGCGCTCAGCTGATTGCGACCCAATACCTCTCTTGCATCAAAACGTGCAAAATGCTCTGCAAGAGTTGTATTACCGCCAAGATCGTGAAGAGTTTGATAATCTTCGAACTTTTTATCTCGAAAGATTACCAATGTGGCGGAATGGTCAGCATCGGTTACTGGACTGGAACCAATGTGCTGAACACTGGCGGGCTCGTTATACAGGATGTCCTTCCGATAATCCTGCTGGTGTTTTGGATATGCTGATAGACCCAAGGTGTAAAAGTTTCATGCTGCCAGCTGGTCCTGCTAACTGGTCTATGCCGATAGCAGACCGCATTTTTGTCTGTGGGCCCAAGTTTTGTCCAAGTGGGCCCTCATACACCTTGTGTTTTAATCGTCTCGCTGCAGGTGAGACAGGGCGTACAAAA

>17 Soybean (cv. Willams 82) TRSV IA-2-2017 (inoculum from N. benthamiana TRSV IA-2-2017)
CCTTAAAACACCTCTCCTCTTTCGCCCTGCTCATCCTATTTACACTGAGTGTGCCACTTTTTTAACATGTATGCACGAGATGCAAGTTTCGTGCCACCTGTGGACCTTGGTTGTAAATGGGAGATTCCAAGTGGATACATGACCATTGCTGCTGTGGATGGTCGTGTTTTTGGTTTCACACAGCTTGGAGTGTGTACTGAAATTACCAAACAGTTAAAGTTTACTGATGAGATGGAACAGTACACACTTGACAAATTTGCCCCAGATATTACAAAGACAATGGCTTCCCAAAGCCGATTCAAACTTGTTGGGGCTTTTTTGAAAGGAATGATTAGGGAGGAAGATAATGTCATCTCGCTCACCCTCCCTAGA

>18 Soybean (cv. Willams 82) TRSV IA-3-2017 (inoculum from N. benthamiana TRSV IA-3-2017)
TAAATGCGCTTTGGGAATGTTGGAGCTTCCATCCTTGGTTTCAAGGTTGGGGCCCTACAATATGCAGCCAAGATCGCCACGTGTTTAGACCAGTTGCGCAAGGGTAAAGATGTGCTTAAAGAAATGACCTGTTGGATCATTGAAACCCTTGGCGCTTTGTGGAATAAGATAACTGGTCGTGAAGCCACTTTCTTTGATGAAGTCTCTGCTATTGTGGCAGTTGATATTAGAGAGTGGCTTGAAGAATCTCAAAATCTGTGCCTCGCTGCACAAACTTTTTCCATCGGAGATAAGATTGTTCTTGAACAATGCGAACGTCTTATTGCTGATGGTCATAAGTTACTGCGGGGTATGGGTGATGCTGATCGGAAACTTTCCAGTTCTTTCCTTTCAACTGTACAGAGGAAAGTTTCCGATCTTGAGAAAATACATACTCAGTCTGTCCGTGCTTGGGGTATTAAAA
