# Supplementary material for: Detection and discovery of plant viruses in soybean by metagenomic sequencing
Source: Virol J. 2022 Sep 13;19:149. doi: 10.1186/s12985-022-01872-5 (PMC9472442; doi:10.1186/s12985-022-01872-5)
Supplement: Supplementary file 10 — Additional file 10 Figure S10. Mixed infections of viruses confirmed by Sanger sequencing in field-grown soybean plants. Reverse transcription-polymerase chain reaction (RT-PCR) was performed in all samples identified with mixed infections. The PCR products were visualized in a 1% agarose gel electrophoresis containing SYBR Safe DNA gel stain. The PCR products were cleaned using ExoSAP-IT PCR product cleanup reagent and sequenced on Sanger sequencing platform. Primer sequences were designed using Primer3 plus from assembled contigs and subsequently used in this study [file 12985_2022_1872_MOESM10_ESM.txt]

Figure S10. Mixed infections of viruses confirmed by Sanger sequencing in field-grown soybean plants. Reverse transcription-polymerase chain reaction (RT-PCR) was performed in all samples identified with mixed infections. The PCR products were visualized in a 1% agarose gel electrophoresis containing SYBR Safe DNA gel stain. The PCR products were cleaned using ExoSAP-IT PCR product cleanup reagent and sequenced on Sanger sequencing platform. Primer sequences were designed using Primer3 plus from assembled contigs and subsequently used in this study.

>S6 AMV (IA-2017)
CCCATTAAAGGATGGCAAAGCATAGTCAGCTCGCCTTGAGCATTTCTGAAACGTGTCCATACAGTAATCTGCTTCACCCACAATTTCCGGGTGTTTTCGGACATACGACTTTAGAGACAATATTCTCTCCGTGAGCCTAGCTCCGTCTCTAGCATCCAATATGGGACAGCAGCAATGTACATTATGCCGCTTTACCTTCATATGGGAAACAAAATTTCCTCCAAGGTCTATAATACTGTCAACCGTATTACCGAAACATCGGTAAACAAAATCGGTTTCTAGTAGACGATGGGCAGCCGCAAAACAGTGAGATGAACTCGAACTGTTTGAAAATACAATACGTCGACCAGGAAAGTTGGCGCGTAGTATGTTTTGTTGCGTGGCATAAAANNNT

>S6 BPMV (IA-2-2017)
AAATTCTATGAGCATCTCATTAAAATGCTATTACAAATAACTGTAAGCGGAAATCCAGAAGGGATCCCACATTCAACTCTCCAAACATCTTTCTTACAAATTGCCATCCTTGAACAACAAGCCAACAGCAGGTGTGTCCTTTCACGCATCAATTTTTCATCACCACCACAAAGACTGTTTATCATTTCTGCCATCTTGCTCATAACTTGCTTGGTAATCAAACCATCAAAACTAGCATAATCGCAACACAGAATATCGTTGCCCTTACTCAGTAATCTATTGGCCAAACCAGTCCATTCCATGGAGTATGGGTTGATTCCAACTTGACAACTAAGCTTGTCCCTTTTCTTCATAATGAACCTCACAAAATTTAGGAACTTCTGACGAACCACAAGATTAAACTCCATAGGGAGAATAGTGAAGCAGCGCGTCTTAGGTTTGTCAAAAATTTTGCGACGAGGAAGTTTCTAAAA

>S11 TSV (IA-3-2017)
AAAGGCCTNCCCCAATCCTCAACTTATGGCAACAGAAATCAACCGGGTAACTCTCTGTGACGATTTTCAACAGAGGCAGCTAAAGATATATATCGATCGGTATGCCTAGCACCGTCCCTAACGTCAAGGATGGGACAGCAGGAATGCACATTAGAACGACCTTGTTTAGCGTGAGTAACATAGTTACCACCAAGGTCGATAATGCGCTCGGTTTTAGTTTTAAACCGATTGTATATATCTAGGGTCTCGCAGACTCGATGAGCTGCGGCAAAACTGTGCGACGAATGACAAGAGTCTCTAAATGCGATCTCGAGACCAGGAAAATTCGCCTTCAGCGCATTCTTTTCATCAGGAGTTAAACGAAAACCGACGTTCAACAAAAA

>S11 TRSV (IA-2-2017)
TCTTCANNNCCCTCTCCTCTTTCGCCCTGCTCATCCTATTTACACTGAGTGTGCCACTTTTTTAAACATGTATGCACGAGATGCAAGTTTCGTGCCACCTGTGGACCTTGGTTGTAAATGGGAGATTCCAAGTGGATACATGACCATTGCTGCTGTGGATGGTCGTGTTTTTGGTTTCACACAGCTTGGAGTGTGTACTGAAATTACCAAACAGTTAAAGTTTACTGATGAGATGGAACAGTACACACTTGACAAATTTGCCCCAGATATTACAAAGACAATGGCTTCCCAAAGCCGATTCAAACTTGTTGGGGCTTTTTTGAAAGGAATGATTAGGGAGGAAGATAATGTCATCTCGCTCACCTCCCTAGAAA

>S12 AMV (IA-2017)
CAAGGAATGAGAATGGGANTGGCAAAGCATAGTCAGCTCGCCTTGAGCATTTCTGAAACGTGTCCATACAGTAATCTGCTTCACCCACAATTTCCGGGTGTTTTCGGACATACGACTTTAGAGACAATATTCTCTCCGTGAGCCTAGCTCCGTCTCTAGCATCCAATATGGGACAGCAGCAATGTACATTATGCCGCTTTACCTTCATATGGGAAACAAAATTTCCTCCAAGGTCTATAATACTGTCAACCGTATTACCGAAACATCGGTAAACAAAATCGGTTTCTAGTAGACGATGGGCAGCCGCAAAACAGTGAGATGAACTCGAACTGTTTGAAAATACAATACGTCGACCAGGAAAGTTGGCGCGTAGTATGTTTTGTTGACGTGAGCATAA

>S12 TRSV (IA-1-2017)
AATTTTCTGGTGATTTGCGCTCAGCTGATTGCGACCCAATACCTCTCTTGCATCAAAACGTGCAAAATGCTCTGCAAGAGTTGTATTACCGCCAAGATCGTGAAGAGTTTGATAATCTTCGAACTTTTTATCTCGAAAGATTACCAATGTGGCGGAATGGTCAGCATCGGTTACTGGACTGGAACCAATGTGCTGAACACTGGCGGGCTCGTTATACAGGATGTCCTTCCGATAATCCTGCTGGTGTTTTGGATATGCTGATAGACCCAAGGTGTAAAAGTTTCATGCTGCCAGCTGGTCCTGCTAACTGGTCTATGCCGATAGCAGACCGCATTTTTGTCTGTGGGCCCAAGTTTTGTCCAAGTGGGCCCTCATACACCTTGTGTTTTAATCGTCTCGCTGCAGGTGAGACAGGCGTACAAAA

>S13 AMV (IA-2017)
NNANNGAAGGNATGGCAAAGCATAGTCAGCTCGCCTTGAGCATTTCTGAAACGTGTCCATACAGTAATCTGCTTCACCCACAATTTCCGGGTGTTTTCGGACATACGACTTTAGAGACAATATTCTCTCCGTGAGCCTAGCTCCGTCTCTAGCATCCAATATGGGACAGCAGCAATGTACATTATGCCGCTTTACCTTCATATGGGAAACAAAATTTCCTCCAAGGTCTATAATACTGTCAACCGTATTACCGAAACATCGGTAAACAAAATCGGTTTCTAGTAGACGATGGGCAGCCGCAAAACAGTGAGATGAACTCGAACTGTTTGAAAATACAATACGTCGACCAGGAAAGTTGGCGCGTAGTATGTTTTGTTGCGTGGCATAAAG

>S13 TRSV (IA-2-2017)
CCTTCAAACACCTCTCCTCTTTCGCCCTGCTCATCCTATTTACACTGAGTGTGCCACTTTTTTAACATGTATGCACGAGATGCAAGTTTCGTGCCACCTGTGGACCTTGGTTGTAAATGGGAGATTCCAAGTGGATACATGACCATTGCTGCTGTGGATGGTCGTGTTTTTGGTTTCACACAGCTTGGAGTGTGTACTGAAATTACCAAACAGTTAAAGTTTACTGATGAGATGGAACAGTACACACTTGACAAATTTGCCCCAGATATTACAAAGACAATGGCTTCCCAAAGCCGATTCAAACTTGTTGGGGCTTTTTTGAAAGGAATGATTAGGGAGGAAGATAATGTCATCTCGCTCACCTCCCTAGA

>S18 TSV (IA-2-2018)
TCCCAACTTAAACCNATCCTCAAACTTATGGCAACAGAAATCAACCGGGTAACTCTCTGTGACGATTTTCAACAGAGGCAGCTAAAGATATATATCGATCGGTATGCCTAGCACCGTCCCTAACGTCAAGAATGGGACAGCAGGAATGCACATTAGAACGACCTTGTTTAGCGTGAGTAACATAGTTACCACCAAGGTCGATAATGCGCTCGGTTTTAGTTTTAAACCGATTGTATATATCTAGGGTCTCGCAGACTCGATGAGCTGCGGCAAAACTGTGCGACGAATGACAAGAGTCTCTAAATGCGATCTCGAGACCAGGAAAATTCGCCTTCAGCGCATTCTTTTCATCAGGAGTTAAACGAAAACCGACGTTCAACAA

>S18 AMV (IA-4-2018)
CCCNNTAANGGAGGCAAAGCATAGTCAGCTCGCCTTGAGCATTTCTGAAACGTGTCCATACAGTAATCTGCTTCACCCACAATTTCCGGGTGTTTTCGGACGTACGACTTTAGAGACAATATTCTCTCCGTGAGCCTAGCTCCGTCTCCAGCATCCAATATGGGACAGCAGCAGTGTACATTATGCCGCTTTACCTTCATATGGGAAACGAAATTTCCTCCAAGGTCTATAATACTATCAACCGTATTACCGAAACATCGGTAAACAAAATCGGTTTCTAGTAGACGATGGGCAGCCGCAAAACAGTGAGATGAACTCGAACTGTTTGAAAATACAATACGTCGACCAGGAAAGTTGGCGCGTAGTATGTTTTGTGCGTGGGCATAAAANNGTGCGCTGGTGATGGAGCATGNNGGATGGTGGGGATGGTGCTAGGATCGCG

>S20 AMV (IA-2-2018)
CCCATTAAAGGATGGCAAAGCATAGTCAGCTCGCCTTGAGCATTTCTGAAACGTGTCCATACAGTAATCTGCTTCACCCACAATTTCCGGGTGTTTTCGGACGTACGACTTTAGAGACAATATTCTCTCCGTGAGCCTAGCTCCGTCTCTAGCATCCAATATGGGACAGCAGCAGTGTACATTATGCCGCTTTACCTTCATATGGGAAACGAAATTTCCTCCAAGGTCTATAATACTATCAACCGTATTACCGAAACATCGGTAAACAAAATCGGTTTCTAGTAGACGATGGGCAGCCGCAAAACAGTGAGATGAACTCGAACTGTTTGAAAATACAATACGTCGACCAGGAAAGTTGGCGCGTAGTATGTTTTGTTGCGTGGGCATAAAANNNGT

>S20 SbDV (IA-1-2018)
AAAACGGGAATGACGTTNACCTCGGGTACCATTTGGCGGACAGATTTGGATCGTTTAGCCGCCTTGGCTTGTTTTGCTGCCGCCCTCTTTATGTAATTCATTCTATTGGGCAGAGTGTTGAACCACTTTCCGAATGGTGATTCACCGATTTGCTCTTCATATGTATGTTTGATTAGAGCCTCAGTAGCGGAAAGTACCTCCCTCTTTTGGACGAGGTTGATGAACTTCTCAATCCTGGTAGGATTGGAAGGTGATTTATCGCCACACCCTTTAATCAAGGAGGGTTGTGGGTCCACGATAGGGTTTGCCTCAGCAGCCCTAGCAGCTACATCGAAGTCGTCAGACGACCTGAAAGAGCCTTGGGGCGCACATGGTTGTGGCCATGACCCTAGTGGAGCGCCATCGGCAAGTAGGCGCTTGTATTCGTGCTCAGCTAATTGCACGTCAATCTCTGCAGGTGGAAAAA

>S21 TSV (IA-2-2018)
AAAGGCCNGCCCCAATCCTCAACTTATGGCAACAGAAATCAACCGGGTAACTCTCTGTGACGATTTTCAACAGAGGCAGCTAAAGATATATATCGATCGGTATGCCTAGCACCGTCCCTAACGTCAAGGATGGGACAGCAGGAATGCACATTAGAACGACCTTGTTTAGCGTGAGTAACATAGTTACCACCAAGGTCGATAATGCGCTCGGTTTTAGTTTTAAACCGATTGTATATATCTAGGGTCTCGCAGACTCGATGAGCTGCGGCAAAACTGTGCGACGAATGACAAGAGTCTCTAAATGCGATCTCGAGACCAGGAAAATTCGCCTTCAGCGCATTCTTTTCATCAGGAGTTAAACGAAAACCGACGTTCAACA

>S21 SbDV (IA-2-2018)
ACGCAACGGAATGANGTTTCCTCAGTAACCATTTGGCGGACGGATTTAGAACGTTTAGCCGCCTTGGCTTGTTTATCTGCTGCCCTTTTGATATAATTCATTCTATTGGGCAGAGTGTTGAACCACTTTCCGAATGGTGATTCACCGATTTGCTCTTCATATGTGTGTTTGATTAGAGCCTCGGTAGCGGAAAGCACCTCTTTCTTTTGGACGAGGTTGATGAACTTCTCAATCCTGGTGGGATTGGAAGGTGATTTGTCGCCACACCCTTTAATCAAGGAGGGTTGTGGGTCCACAATAGGGTTTGCCTCAGCAGCCCTAGTAGCAACATCAAAGTCGTCAGACGACCTGAATGAGCCTTGGGGTGCACATGGTTGTGGCCATGACCCTAGTGGGGCACCTTCGGCAAGTAGGCGCCTATATTCGTGCTCAGCAAGTTGCACGTCAATCTCTGCAGTGGAAA

>S24 AMV (IA-4-2018)
CCCNNNAAGGGATGGCAAAGCATAGTCAGCTCGCCTTGAGCATTTCTGAAACGTGTCCATACAGTAATCTGCTTCACCCACAATTTCCGGGTGTTTTCGGACGTACGACTTTAGAGACAATATTCTCTCCGTGAGCCTAGCTCCGTCTCCAGCATCCAATATGGGACAGCAGCAGTGTACATTATGCCGCTTTACCTTCATATGGGAAACGAAATTTCCTCCAAGGTCTATAATACTATCAACCGTATTACCGAAACATCGGTAAACAAAATCGGTTTCTAGTAGACGATGGGCAGCCGCAAAACAGTGAGATGAACTCGAACTGTTTGAAAATACAATACGTCGACCAGGAAAGTTGGCGCGTAGTATGTTTTGTTGCGTGGCATAAAAAA

>S24 TSV (IA-2-2018)
AAAGGCTTGACCCNATCCTCAACTTATGGCAACAGAAATCAACCGGGTAACTCTCTGTGACGATTTTCAACAGAGGCAGCTAAAGATATATATCGATCGGTATGCCTAGCACCGTCCCTAACGTCAAGAATGGGACAGCAGGAATGCACATTAGAACGACCTTGTTTAGCGTGAGTAACATAGTTACCACCAAGGTCGATAATGCGCTCGGTTTTAGTTTTAAACCGATTGTATATATCTAGGGTCTCGCAGACTCGATGAGCTGCGGCAAAACTGTGCGACGAATGACAAGAGTCTCTAAATGCGATCTCGAGACCAGGAAAATTCGCCTTCAGCGCATTCTTTTCATCAGGAGTTAAACGAAAACCGACGTTCAACAAAA

>S25 AMV (IA-4-2018)
NNNGTTAAAGGATGGCAAAGCATAGTCAGCTCGCCTTGAGCATTTCTGAAACGTGTCCATACAGTAATCTGCTTCACCCACAATTTCCGGGTGTTTTCGGACGTACGACTTTAGAGACAATATTCTCTCCGTGAGCCTAGCTCCGTCTCTAGCATCCAATATGGGACAGCAGCAGTGTACATTATGCCGCTTTACCTTCATATGGGAAACGAAATTTCCTCCAAGGTCTATAATACTATCAACCGTATTACCGAAACATCGGTAAACAAAATCGGTTTCTAGTAGACGATGGGCAGCCGCAAAACAGTGAGATGAACTCGAACTGTTTGAAAATACAATACGTCGACCAGGAAAGTTGGCGCGTAGTATGTTTTGTTGCGTGGCATAAAAATGG

>S25 TSV (IA-2-2018)
AAAGGCTNACCCAATCCTCAAACTTATGGGCAACAGAAATCAACCGGGTAACTCTCTGTGACGATTTTCAACAGAGGCAGCTAAAGATATATATCGATCGGTATGCCTAGCACCGTCCCTAACGTCAAGAATGGGACAGCAGGAATGCACATTAGAACGACCTTGTTTAGCGTGAGTAACATAGTTACCACCAAGGTCGATAATGCGCTCGGTTTTAGTTTTAAACCGATTGTATATATCTAGGGTCTCGCAGACTCGATGAGCTGCGGCAAAACTGTGCGACGAATGACAAGAGTCTCTAAATGCGATCTCGAGACCAGGAAAATTCGCCTTCAGCGCATTCTTTTCATCAGGAGTTAAACGAAAACCGACGTTCAACACA

>S26 AMV (IA-4-2018)
AAGAATTAAATGGGATGGCAAAGCATAGTCAGCTCGCCTTGAGCATTTCTGAAACGTGTCCATACAGAAATCTGCTTCACCCACAATTTCCGGGTGTTTTCGGACGTACGACTTTAGAGACAATATTCTCTCCGTGAGCCTAGCTCCGTCTCTAGCATCCAATATGGGACAGCAGCAGTGTACATTATGCCGCTTTACCTTCATATGGGAAACGAAATTTCCTCCAAGGTCTATAATACTATCAACCGTATTACCGAAACATCGGTAAACAAAATCGGTTTCTAGTAGACGATGGGCAGCCGCAAAACAGTGAGATGAACTCGAACTGTTTGAAAATACAATACGTCGACCAGGAAAGTTGGCGCGTAGTATGTTTTGTTGCGTGGCATAAAA

>S26 TSV (IA-2-2018)
AGAGGCCNGCCCCCAATCCTCAACTTATGGGCAACAGAAATCAACCGGGTAACTCTCTGTGACGATTTTCAACAGAGGCAGCTAAAGATATATATCGATCGGTATGCCTAGCACCGTCCCTAACGTCAAGAATGGGACAGCAGGAATGCACATTAGAACGACCTTGTTTAGCGTGAGTAACATAGTTACCACCAAGGTCGATAATGCGCTCGGTTTTAGTTTTAAACCGATTGTATATATCTAGGGTCTCGCAGACTCGATGAGCTGCGGCAAAACTGTGCGACGAATGACAAGAGTCTCTAAATGCGATCTCGAGACCAGGAAAATTCGCCTTCAGCGCATTCTTTTCATCAGGAGTTAAACGAAAACCGACGTTCAACAAA

>S31 SVNV (IN-3-2016)
AATTTGAGAAAAACAGCACAGGATTCAAGTTCAGCGAGTTCTACAAAACCCACATGGGTCGCAAATTCAGGTATGCATCTGCATTGACCTTTCTCAAAAACAGAAAGGCTATTGTCAACATGTGCAAAAAAGGGACATTTAATTTTGACGGACAAACTGTTAAATTGTCTGTAGAGAGTGGTGATGACAATAGCTTCACTTTTAAAAGACTGGATAGCTTTTTGAGAGTGAAGATGCTTGAACACAATTTTGCAGTTTTTGATGGAACAAATGAAGAGGCTAAACAAAGCTTGTGCAATGATTTAGCAACCATCCCACTTGTGCAAGCTTATGGTCTGACTGTGAAAGATAAGATGTCAGCAAAGCTTGCCATAATGATTGGTGGAAGCTTACCCCTTCTGGCATCAATCACAGGTTGTGAAGCCTATTGTTTTGGTTTAGCTATCTTTCAGGATCTAAAGAAAGAACAGCTTGGTATTGTCAACTTTGACACAAAGGCTCAAGCTGCTAAAGTTGCATCTGTGCTGGATGCAAAGGGCTTTAAATTCACTGAAGAGAAAAATCAAACTCTCAGGCTGATTGCTGAGATACTGAAGGACATGGCACCCCAAATGAGAGGAGTTGCATCCCTTGAGAAGTACAATGAACAGATTGGAATCATTTCTGATATCATTGGGGTCCATTTTGAAATGCCTGGAAAGAAAGATGGAAAAGGCAAGAAATCAAAGGAGTTTTCTGTTTAATCATGTTTAGCAGAAAGCTTCAGCCAGATTTGTGGTGCTGTTCA

>S31 TSV (IN-2016)
TCGCCATGTTTCTCTCGTACTAACAACCGCTCAAATAACAGCAGATGCGCCAACTTGTTTTGACGAGTTGGACGCTATGGYGCGGAATTGTCCCGCCCATAATCCCGTGAACACAGTTTCACGACGCCAGCGGCGCAATGCCGCGAGAGCTGCCGCGTTTCGCAACGCGAATGCAAGAGTACCGTTACCCGTTCCAGTGGTTCCGGTTTCCCGCCCTCAAGCGAAGGTGTCGTTGAGGTTACCCAACAATCAGGTTTGGGTGACTCGCAAAGCGAGTGAATGGTCTGCAAAGACTGTTGATACCAACGATGCAATCCCTTTCAAAACCATTGTCGAAGGGATTCCCGAAATCGGTGCTGAGACGAAGTTTTTCCGCCTCTTAATCGGTTTTGTCGCCGTCTCTGATGGGACGTTTGGGATGGTTGATGGAGTTACAGGTGATGTAATTCCTGACCCACCGGTCGTAGGACGGTTGGGTTTCAAGAAGAATACTTACCGCAGCCGAGATTTTGATCTCGGTGGGAAACTTCTCAACCAACTAGACGACAGAGCTGTCGTCTGGTGCCTCGACGAACGTCGTCGAGAAGCCAAGAGGGTTCAGCTGGCAGGRTATTGGATTGCCATTTCCAAAC

>S34 SVNV (MD-2016)
GCTCACTGAGTCAACCTAGCAAAACTTCTTAAATTTGAAGAAGACATAGAATTTGAGAAAAACAGCACAGGATTCAAGTTCAGCGAGTTCTACAAAACCCACATGGGTCGCAAATTCAGGTATGCATCTGCATTGACCTTTCTCAAAAACAGAAAGGCTATTGTCAACATGTGCAAAAAAAGGGACATTTAATTTTGRCGGACAAACTGTTAAATTGTCTGTAGAGAGTGGCGATGACAATAGCTTCACTTTTAAAAGACTGGATAGCTTTTTGAGAGTGAAGATGCTTGAACACAATTTTGCAGTTTTTGATGGAACAAATGAAGAGGCTAAACAAAGCTTGTGCAATGATTTAGCAACCATCCCACTTGTGCAAGCTTATGGTCTGACTGTGAATGATAAGATGTCAGCAAAGCTTGCCATAATGATTGGTGGAAGCTTACCTCTCCTGGCATCAATCACAGGTTGTGAAGCTTATTGTTTTGGTTTAGCTATCTTTCAGGACCTAAAGAAAGAACAGCTTGGTATTGTCAACTTTGACACAAAGGCTCAAGCTGCTAAAGTTGCATCTGTGCTGGATGCAAAGGGCTTTAAGTTCACTGAAGAGAAAAATCAAACTCTCAGGCTGATTGCTGAGATACTGACAGGATATGGCACCCCAAATGAGAGGAGTTGCATCCCTTGAGAAGTACAATGAACRGATTGGAATCATTTCTGATATCATTGGGGTCCATTTTGAAATGCCTGGAAAGAAAGATGGAAAAGGCAAGAAATCAAAGGAGTTTTCTGTTTAATCATGTTCAGCAGAAAGCTTCAGCCAGATTTGTGGTGCTGTTCAGAGTTCCGAAGGGGGTTGCAAA

>S34 TSV (MD-2016)
TCTCTCGTACTAACAACCGCTCAAATAACAGCAGATGCCCAACTTGTTTTGACGAGTTGGACGCTATGGTGCGGAATTGTCCCGCCCATAATCCCGTGAACACAGTTTCACGACGCCAGCGGCGCAATGCCGCGAGAGCTGCCGCGTTTCGCAACGCGAATGCAAGAGTACCGTTACCCGTTCCAGTGGTTCCGGTTTCCCGCCCTCAAGCGAAGGTGTCGTTGAGGTTACCCAACAATCAGGTTTGGGTCACTCGCAAAGCGAGTGAATGGTCTGCAAAGACTGTTGATACCAACGATGCAATCCCTTTCAAAACCATTGTCGAAGGGATTCCCGAAATCGGTGCTGAGACGAAGTTTTTCCGTCTCTTAATCGGTTTTGTCGCCGTCTCTGATGGGACGTTTGGGATGGTTGATGGAGTTACAGGTGATGTAATTCCTGACCCACCGGTCGTAGGACGGTTGGGTTTCAAGAAGAATACTTACCGCAGCCGAGATTTTGATCTCGGTGGGAAACTTCTCAACCAACTAGACGACAGAGCTGTCGTCTGGTGCCTCGACGAACGTCGTCGAGAAGCCAAGAGGGTTCAGCTGGCAGGATATTGGATTGCCATTTCCAAACCAG
