# Supplementary material for: Detection and discovery of plant viruses in soybean by metagenomic sequencing
Source: Virol J. 2022 Sep 13;19:149. doi: 10.1186/s12985-022-01872-5 (PMC9472442; doi:10.1186/s12985-022-01872-5)
Supplement: Supplementary file 11 — Additional file 11 Table S1. Sample location, year collected, associated symptoms, and viruses identified with their assigned GenBank accession numbers in field-grown soybean across the United States of America [file 12985_2022_1872_MOESM11_ESM.xlsx]

## Sheet: Table S1
Table S1	Sample location, year collected, associated symptoms, and viruses identified with their assigned GenBank accession numbers in field-grown soybean across the United States of America.
Sample Identity (ID)	State	Year Collected	Symptom	Virus identified and GenBank accession number	Assigned name
S29	Indiana	2016	Vein necrosis	Soybean vein necrosis virus (SVNV, L RNA) [MT547999]	IN-1-2016
				Soybean vein necrosis virus (SVNV, M RNA) [MT547998]	IN-1-2016
				Soybean vein necrosis virus (SVNV, S RNA) [MT547997]	IN-1-2016
S30	Indiana	2016	Vein necrosis	Soybean vein necrosis virus (SVNV, L RNA) [MT548002]	IN-2-2016
				Soybean vein necrosis virus (SVNV, M RNA) [MT548001]	IN-2-2016
				Soybean vein necrosis virus (SVNV, S RNA) [MT548000]	IN-2-2016
S31	Indiana	2016	Vein necrosis	Soybean vein necrosis virus (SVNV, L RNA) [MT669374]	IN-3-2016
				Soybean vein necrosis virus (SVNV, M RNA) [MT669375]	IN-3-2016
				Soybean vein necrosis virus (SVNV, S RNA) [MT669376]	IN-3-2016
S32	Delaware	2016	Vein necrosis	Soybean vein necrosis virus (SVNV, L RNA) [MT548005]	DE-2016
				Soybean vein necrosis virus (SVNV, M RNA) [MT548004]	DE-2016
				Soybean vein necrosis virus (SVNV, S RNA) [MT548003]	DE-2016
S33	Maryland	2016	Vein necrosis	Soybean vein necrosis virus (SVNV, L RNA) [MT536771]	MD-2016
				Soybean vein necrosis virus (SVNV, M RNA) [MT536770]	MD-2016
				Soybean vein necrosis virus (SVNV, S RNA) [MT536769]	MD-2016
S34	Maryland	2016	Vein necrosis	Tobacco streak virus (TSV, RNA1) [MT669377]	MD-2016
				Tobacco streak virus (TSV, RNA2) [MT669378]	MD-2016
				Tobacco streak virus (TSV, RNA3) [MT669379]	MD-2016
S35	Alabama	2016	Vein necrosis	Soybean vein necrosis virus (SVNV, L RNA) [MT548008]	AL-1-2016
				Soybean vein necrosis virus (SVNV, M RNA) [MT548007]	AL-1-2016
				Soybean vein necrosis virus (SVNV, S RNA) [MT548006]	AL-1-2016
S36	Alabama	2016	Vein necrosis	Soybean vein necrosis virus (SVNV, L RNA) [MT548011]	AL-2-2016
				Soybean vein necrosis virus (SVNV, M RNA) [MT548010]	AL-2-2016
				Soybean vein necrosis virus (SVNV, S RNA) [MT548009]	AL-2-2016
S37	Alabama	2016	Vein necrosis	Soybean vein necrosis virus (SVNV, L RNA) [MT669380]	AL-3-2016
				Soybean vein necrosis virus (SVNV, M RNA) [MT669381]	AL-3-2016
				Soybean vein necrosis virus (SVNV, S RNA) [MT669382]	AL-3-2016
S38	Wisconsin	2016	Virus-like	Tobacco streak virus (TSV, RNA1) [MT596821]	WI-2016
				Tobacco streak virus (TSV, RNA2) [MT596822]	WI-2016
				Tobacco streak virus (TSV, RNA3) [MT596823]	WI-2016
S39	Ohio	2017	Large necrotic	Alfalfa mosaic virus (AMV, RNA1) [MT596800]	OH-2017
			spot	Alfalfa mosaic virus (AMV, RNA2) [MT596801]	OH-2017
				Alfalfa mosaic virus (AMV, RNA3) [MT596802]	OH-2017
S40	Ohio	2017	Necrotic spots	Alfalfa mosaic virus (AMV, RNA1) [MT669386]	OH-2-2017
				Alfalfa mosaic virus (AMV, RNA2) [MT669387]	OH-2-2017
				Alfalfa mosaic virus (AMV, RNA3) [MT669388]	OH-2-2017
S41	Missouri	2017	Virus-like	Alfalfa mosaic virus (AMV, RNA1) [MT596803]	MO-2017
				Alfalfa mosaic virus (AMV, RNA2) [MT596804]	MO-2017
				Alfalfa mosaic virus (AMV, RNA3) [MT596805]	MO-2017
