# Supplementary material for: Detection and discovery of plant viruses in soybean by metagenomic sequencing
Source: Virol J. 2022 Sep 13;19:149. doi: 10.1186/s12985-022-01872-5 (PMC9472442; doi:10.1186/s12985-022-01872-5)
Supplement: Supplementary file 12 — Additional file 12 Table S2. Sample location and virus sequence identified from field-grown soybean samples collected across the United States of America. The viruses were identified from the all-organism NCBI nucleotide and protein databases through BLASTN and BLASTX searches using Blastplus v2.7.1. The virus identified for each sample had high percent nucleotide identity (> 99%) to the corresponding virus isolates identified in this study [file 12985_2022_1872_MOESM12_ESM.xlsx]

## Sheet: Table S2
Table S2	Sample location and virus sequence identified from field-grown soybean samples collected across the United States of America. The viruses were identified from the all-organism NCBI nucleotide and protein databases through BLASTN and BLASTX searches using Blastplus v2.7.1. The virus identified for each sample had high percent nucleotide identity (> 99%) to the corresponding virus isolates identifi…
Sample Identity (ID)	Town/County Location	State	Year Collected	Symptom	Viruses Identified	GenBank accession number	Blast Hits to isolates identified in this study	Nucleotide Identity (%)
S42	Georgetown	Delaware	2016	Vein necrosis	Soybean vein necrosis virus (SVNV)	(L RNA: MT548005) (M RNA: MT548004) (S RNA: MT5480030)	DE-2016	99.6
S43	Georgetown	Delaware	2016	Vein necrosis	Soybean vein necrosis virus (SVNV)	(L RNA: MT548005) (M RNA: MT548004) (S RNA: MT5480030)	DE-2016	99
S44	Columbia	Wisconsin	2016	Virus-like	Tobacco streak virus (TSV)	(RNA1: MT596821) (RNA2: MT596822) (RNA3: MT596823)	WI-2016	100
S45	Columbia	Wisconsin	2016	Virus-like	Tobacco streak virus (TSV)	(RNA1: MT596821) (RNA2: MT596822) (RNA3: MT596823)	WI-2016	100
S46	Columbia	Wisconsin	2016	Virus-like	Tobacco streak virus (TSV)	(RNA1: MT596821) (RNA2: MT596822) (RNA3: MT596823)	WI-2016	99.9
S47	Columbia	Wisconsin	2016	Virus-like	Tobacco streak virus (TSV)	(RNA1: MT596821) (RNA2: MT596822) (RNA3: MT596823)	WI-2016	99.9
S48	Muscatine	Iowa	2017	Bud proliferation, stay green	Tobacco ringspot virus (TRSV)	(RNA1: MT563082) (RNA2: MT563083)	IA-3-2017	99.96
S49	Story	Iowa	2017	Yellowing in veins	Tobacco ringspot virus (TRSV)	(RNA1: MT563082) (RNA2: MT563083)	IA-3-2017	99.98
S50	No data	Iowa	2017	Dark brown spots with tan center	Tobacco ringspot virus (TRSV)	(RNA1: MT563082) (RNA2: MT563083)	IA-3-2017	99.96
S51	No data	Iowa	2017	Puckering, corky stem, petioles	Tobacco ringspot virus (TRSV)	(RNA1: MT563080) (RNA2: MT563081)	IA-2-2017	100
S52	Warren	Iowa	2017	Bud proliferation, stay green	Tobacco ringspot virus (TRSV)	(RNA1: MT563082) (RNA2: MT563083)	IA-3-2017	99.96
S53	Warren	Iowa	2017	Bud proliferation, stay green	Tobacco ringspot virus (TRSV)	(RNA1: MT563082) (RNA2: MT563083)	IA-3-2017	99.9
S54	No data	Iowa	2017	Small lesions	Alfalfa mosaic virus (AMV)	(RNA1: MT596806) (RNA2: MT596807) (RNA3: MT596808)	IA-2017	99.9
S55	No data	Ohio	2017	yellow-orange spots	Alfalfa mosaic virus (AMV)	(RNA1: MT596800) (RNA2: MT596801) (RNA3: MT596802)	OH-2017	99.9
S56	No data	Iowa	2017	Large necrotic spot	Alfalfa mosaic virus (AMV)	(RNA1: MT596806) (RNA2: MT596807) (RNA3: MT596808)	IA-2017	99.9
S57	Hancock (Kanawha)	Iowa	2017	Chlorotic patches	Alfalfa mosaic virus (AMV)	(RNA1: MT596806) (RNA2: MT596807) (RNA3: MT596808)	IA-2017	99.9
S58	Story	Iowa	2017	Yellowing in veins	Alfalfa mosaic virus (AMV)	(RNA1: MT596806) (RNA2: MT596807) (RNA3: MT596808)	IA-2017	99.9
S59	Melbourne	Iowa	2017	Tan spot like	Alfalfa mosaic virus (AMV)	(RNA1: MT596806) (RNA2: MT596807) (RNA3: MT596808)	IA-2017	100
S60	Melbourne	Iowa	2017	Tan spot like	Alfalfa mosaic virus (AMV)	(RNA1: MT596806) (RNA2: MT596807) (RNA3: MT596808)	IA-2017	99.9
S61	Story	Iowa	2018	Virus-like, leaves discolored, multicolored	Alfalfa mosaic virus (AMV)	(RNA1: MT596809) (RNA2: MT596810) (RNA3: MT596811)	IA-1-2018	100
S62	Story	Iowa	2018	Virus-like, leaves mosaic, vein necrosis	Alfalfa mosaic virus (AMV)	(RNA1: MT596809) (RNA2: MT596810) (RNA3: MT596811)	IA-1-2018	100
S63	Floyd	Iowa	2018	Necrotic, chlorotic regions	Alfalfa mosaic virus (AMV)	(RNA1: MT596809) (RNA2: MT596810) (RNA3: MT596811)	IA-1-2018	99.9
S64	Boone	Iowa	2018	Chlorotic mottling	Alfalfa mosaic virus (AMV)	(RNA1: MT596809) (RNA2: MT596810) (RNA3: MT596811)	IA-1-2018	99.9
S65	Benton	Iowa	2018	Chlorosis	Alfalfa mosaic virus (AMV)	(RNA1: MT596809) (RNA2: MT596810) (RNA3: MT596811)	IA-1-2018	100
S66	Boone	Iowa	2018	Stunted plants, heavily chlorotic leaves	Alfalfa mosaic virus (AMV)	(RNA1: MT596809) (RNA2: MT596810) (RNA3: MT596811)	IA-1-2018	100
S67	No data	Iowa	2018	Chlorosis and necrosis	Alfalfa mosaic virus (AMV)	(RNA1: MT596809) (RNA2: MT596810) (RNA3: MT596811)	IA-1-2018	99.8
S68	Boone	Iowa	2018	Puckering and chlorosis	Alfalfa mosaic virus (AMV)	(RNA1: MT596809) (RNA2: MT596810) (RNA3: MT596811)	IA-1-2018	100
S69	No data	Iowa	2018	Puckering	Alfalfa mosaic virus (AMV)	(RNA1: MT596809) (RNA2: MT596810) (RNA3: MT596811)	IA-1-2018	100
S70	Floyd	Iowa	2018	Chlorotic mottling	Tobacco streak virus (TSV)	(RNA1: MT602537) (RNA2: MT602538) (RNA3: MT602539)	IA-2-2018	100
S71	Hancock (Kanawha)	Iowa	2018	Chlorotic spots along veins	Tobacco streak virus (TSV)	(RNA1: MT602537) (RNA2: MT602538) (RNA3: MT602539)	IA-2-2018	99.9
S72	Hancock (Kanawha)	Iowa	2018	Chlorotic mottling	Tobacco streak virus (TSV)	(RNA1: MT602537) (RNA2: MT602538) (RNA3: MT602539)	IA-2-2018	99.9
S73	Hancock (Kanawha)	Iowa	2018	Chlorosis	Tobacco streak virus (TSV)	(RNA1: MT602537) (RNA2: MT602538) (RNA3: MT602539)	IA-2-2018	99.9
S74	Story	Iowa	2018	Puckering and chlorosis	Tobacco streak virus (TSV)	(RNA1: MT602537) (RNA2: MT602538) (RNA3: MT602539)	IA-2-2018	99.9
S75	Story	Iowa	2018	Puckering and chlorosis	Tobacco streak virus (TSV)	(RNA1: MT602537) (RNA2: MT602538) (RNA3: MT602539)	IA-2-2018	99.8
S76	Boone	Iowa	2019	Puckering and mild mottling	Tobacco streak virus (TSV)	(RNA1: MT602537) (RNA2: MT602538) (RNA3: MT602539)	IA-2-2018	99.8
S77	Story	Iowa	2019	Vein chlorosis	Tobacco streak virus (TSV)	(RNA1: MT602537) (RNA2: MT602538) (RNA3: MT602539)	IA-2-2018	99.9
