# Supplementary material for: Detection and discovery of plant viruses in soybean by metagenomic sequencing
Source: Virol J. 2022 Sep 13;19:149. doi: 10.1186/s12985-022-01872-5 (PMC9472442; doi:10.1186/s12985-022-01872-5)
Supplement: Supplementary file 13 — Additional file 13 Table S3. Primers used in this study [file 12985_2022_1872_MOESM13_ESM.xlsx]

## Sheet: Table S3
Table S3	Primers used in this study.
Sample ID	Location	Year Collected	Virus identified	Forward Primer (5'-3')	Reverse Primer (5'-3')	Amplicon size (bp)	Sequence Confirmed	Sanger Sequence location	Reference
S1	Iowa	2016	Clover Yellow Vein Virus (ClYVV)	TCTGGACCACTTGCTAGTTTATG	GAGCTCTTGCTGGTGTCTTT	443	Yes	Figure S4	This study. Nested PCR primers are given, first round primers are from Larsen et al. (2021) Plant Dis. 92:1026-1032.
S2	Iowa	2016	Soybean dwarf virus (SbDV)	GGGTGAAGCCTGAGCATATT	CCTGGGTGCTATCTTCTTACAC	777	Yes	Figure S4	ASbDVF: GGGTGAAGCCTGAGCATATT; designed for this study using IDT’s PrimerQuest Tool. BSbDVR: CCTGGGTGCTATCTTCTTACAC; designed for this study using IDT’s PrimerQuest Tool
S3	Iowa	2016	Tobacco streak virus* (TSV)	TSVCP12F1/TSVCP39F2C	TSVCPR1mod/TSVCPR2modD	643	Yes	Figure S4	CTSV forward primers for nested PCR (Zambrana-Echevarria et al. (2021) https://doi.org/10.1094/PHYTOFR-11-20-0036-R). DTSV reverse primers for nested PCR, designed for this study. TSVCPR1mod: AGTCTTGATTCACCAGAAAATCTTC; TSVCPR2mod: AAGGGAGCTGGTTTGGAAATG
S4	Iowa	2017	Alfalfa mosaic virus (AMV)	TACATGCCAACTCTCCCACA	ATGCCACGCAACAAAACATA	417	Yes	Figure S4	This study
S5	Iowa	2017	Bean pod mottle virus (BPMV)	TTAGCCTGGCGCAGTAATTT	AGAAACTTCCTCGTCGCAAA	499	Yes	Figure S4	This study
S6	Iowa	2017	Alfalfa mosaic virus (AMV)	TACATGCCAACTCTCCCACA	ATGCCACGCAACAAAACATA	417	Yes	Figure S4, Figure S8	This study
S6	Iowa	2017	Bean pod mottle virus (BPMV)	TTAGCCTGGCGCAGTAATTT	AGAAACTTCCTCGTCGCAAA	499	Yes	Figure S4, Figure S8	This study
S7	Iowa	2017	Clover Yellow Vein Virus (ClYVV)	GTTGGCTTGGTTGACACTGA	CTTCGATCATGGATGCACA	930	Yes	Figure S4	This study
S8	Iowa	2017	Soybean dwarf virus (SbDV)	CCACCTGGACAACATCACAG	TTCCACTGCAGAGATTGACG	491	Yes	Figure S4	This study
S9	Iowa	2017	Tobacco streak virus (TSV)	TGATGGAGTGGACAGCCATA	GTTGAACGTCGGTTTTCGTT	407	Yes	Figure S4	This study
S10	Iowa	2017	Tobacco streak virus (TSV)	TGATGGAGTGGACAGCCATA	GTTGAACGTCGGTTTTCGTT	407	Yes	Figure S4	This study
S11	Iowa	2017	Tobacco streak virus (TSV)	TGATGGAGTGGACAGCCATA	GTTGAACGTCGGTTTTCGTT	407	Yes	Figure S4, Figure S8	This study
S11	Iowa	2017	Tobacco ringspot virus (TRSV)	GCTTGCACAGGGAAAAAGAG	CTAGGGAGGTGAGCGAGATG	402	Yes	Figure S4, Figure S8	This study
S12	Iowa	2017	Alfalfa mosaic virus (AMV)	TACATGCCAACTCTCCCACA	ATGCCACGCAACAAAACATA	417	Yes	Figure S4, Figure S8	This study
S12	Iowa	2017	Tobacco ringspot virus (TRSV)	CCGATAATCCTGCTGGTGTT	TTCTGGGCATATCCAAAAGC	403	Yes	Figure S4, Figure S8	This study
S13	Iowa	2017	Alfalfa mosaic virus (AMV)	TACATGCCAACTCTCCCACA	ATGCCACGCAACAAAACATA	417	Yes	Figure S4, Figure S8	This study
S13	Iowa	2017	Tobacco ringspot virus (TRSV)	GCTTGCACAGGGAAAAAGAG	CTAGGGAGGTGAGCGAGATG	402	Yes	Figure S4, Figure S8	This study
S14	Iowa	2017	Tobacco ringspot virus (TRSV)	GCAGTTTCATGGGTGGTCTT	AATACCCAGCACGGACAGAC	486	Yes	Figure S4	This study
S15	Iowa	2018	Alfalfa mosaic virus (AMV)	TACATGCCAACTCTCCCACA	ATGCCACGCAACAAAACATA	417	Yes	Figure S4	This study
S16	Iowa	2018	Alfalfa mosaic virus (AMV)	TACATGCCAACTCTCCCACA	ATGCCACGCAACAAAACATA	417	Yes	Figure S4	This study
S17	Iowa	2018	Alfalfa mosaic virus (AMV)	TACATGCCAACTCTCCCACA	ATGCCACGCAACAAAACATA	417	Yes	Figure S4	This study
S18	Iowa	2018	Alfalfa mosaic virus (AMV)	TACATGCCAACTCTCCCACA	ATGCCACGCAACAAAACATA	417	Yes	Figure S4, Figure S8	This study
S18	Iowa	2018	Tobacco streak virus (TSV)	TGATGGAGTGGACAGCCATA	GTTGAACGTCGGTTTTCGTT	407	Yes	Figure S4, Figure S8	This study
S19	Iowa	2018	Bean pod mottle virus (BPMV)	TTAGCCTGGCGCAGTAATTT	AGAAACTTCCTCGTCGCAAA	499	Yes	Figure S4	This study
S20	Iowa	2018	Alfalfa mosaic virus (AMV)	TACATGCCAACTCTCCCACA	ATGCCACGCAACAAAACATA	417	Yes	Figure S4, Figure S8	This study
S20	Iowa	2018	Soybean dwarf virus (SbDV)	CCACCTGGACAACATCACAG	TTCCACTGCAGAGATTGACG	491	Yes	Figure S4, Figure S8	This study
S21	Iowa	2018	Tobacco streak virus (TSV)	TGATGGAGTGGACAGCCATA	GTTGAACGTCGGTTTTCGTT	407	Yes	Figure S4, Figure S8	This study
S21	Iowa	2018	Soybean dwarf virus (SbDV)	CCACCTGGACAACATCACAG	TTCCACTGCAGAGATTGACG	491	Yes	Figure S4, Figure S8	This study
S22	Iowa	2018	Tobacco streak virus (TSV)	TGATGGAGTGGACAGCCATA	GTTGAACGTCGGTTTTCGTT	407	Yes	Figure S4	This study
S23	Iowa	2018	Tobacco streak virus (TSV)	TGATGGAGTGGACAGCCATA	GTTGAACGTCGGTTTTCGTT	407	Yes	Figure S4	This study
S24	Iowa	2018	Alfalfa mosaic virus (AMV)	TACATGCCAACTCTCCCACA	ATGCCACGCAACAAAACATA	417	Yes	Figure S4, Figure S8	This study
S24	Iowa	2018	Tobacco streak virus (TSV)	TGATGGAGTGGACAGCCATA	GTTGAACGTCGGTTTTCGTT	407	Yes	Figure S4, Figure S8	This study
S25	Iowa	2018	Alfalfa mosaic virus (AMV)	TACATGCCAACTCTCCCACA	ATGCCACGCAACAAAACATA	417	Yes	Figure S4, Figure S8	This study
S25	Iowa	2018	Tobacco streak virus (TSV)	TGATGGAGTGGACAGCCATA	GTTGAACGTCGGTTTTCGTT	407	Yes	Figure S4, Figure S8	This study
S26	Iowa	2018	Alfalfa mosaic virus (AMV)	TACATGCCAACTCTCCCACA	ATGCCACGCAACAAAACATA	417	Yes	Figure S4, Figure S8	This study
S26	Iowa	2018	Tobacco streak virus (TSV)	TGATGGAGTGGACAGCCATA	GTTGAACGTCGGTTTTCGTT	407	Yes	Figure S4, Figure S8	This study
S27	Iowa	2019	Tobacco streak virus (TSV)	TGATGGAGTGGACAGCCATA	GTTGAACGTCGGTTTTCGTT	407	Yes	Figure S4	This study
S28	Iowa	2019	Tobacco streak virus (TSV)	TGATGGAGTGGACAGCCATA	GTTGAACGTCGGTTTTCGTT	407	Yes	Figure S4	This study
S29	Indiana	2016	Soybean vein necrosis virus* (SVNV)	SVNVF1/SVNVF2E	SVNVR1/SVNVR2F	845	Yes	Figure S4	ESVNV forward primers for nested PCR (Groves et al. (2016) PLoS ONE 11(1): e0147342). FSVNV reverse primers for nested PCR (Groves et al. (2016) PLoS ONE 11(1): e0147342)
S30	Indiana	2016	Soybean vein necrosis virus* (SVNV)	SVNVF1/SVNVF2E	SVNVR1/SVNVR2F	845	Yes	Figure S4	ESVNV forward primers for nested PCR (Groves et al. (2016) PLoS ONE 11(1): e0147342). FSVNV reverse primers for nested PCR (Groves et al. (2016) PLoS ONE 11(1): e0147342)
S31	Indiana	2016	Soybean vein necrosis virus* (SVNV)	SVNVF1/SVNVF2E	SVNVR1/SVNVR2F	845	Yes	Figure S4, Figure S8	ESVNV forward primers for nested PCR (Groves et al. (2016) PLoS ONE 11(1): e0147342). FSVNV reverse primers for nested PCR (Groves et al. (2016) PLoS ONE 11(1): e0147342)
S31	Indiana	2016	Tobacco streak virus* (TSV)	TSVCP12F1/TSVCP39F2C	TSVCPR1mod/TSVCPR2modD	643	Yes	Figure S4, Figure S8	CTSV forward primers for nested PCR (Zambrana-Echevarria et al. (2021) https://doi.org/10.1094/PHYTOFR-11-20-0036-R). DTSV reverse primers for nested PCR, designed for this study. TSVCPR1mod: AGTCTTGATTCACCAGAAAATCTTC; TSVCPR2mod: AAGGGAGCTGGTTTGGAAATG
S32	Delaware	2016	Soybean vein necrosis virus* (SVNV)	SVNVF1/SVNVF2E	SVNVR1/SVNVR2F	845	Yes	Figure S4	ESVNV forward primers for nested PCR (Groves et al. (2016) PLoS ONE 11(1): e0147342). FSVNV reverse primers for nested PCR (Groves et al. (2016) PLoS ONE 11(1): e0147342)
S33	Maryland	2016	Soybean vein necrosis virus (SVNV)	N/A	N/A	N/A	N/A	N/A	N/A
S34	Maryland	2016	Soybean vein necrosis virus* (SVNV)	SVNVF1/SVNVF2E	SVNVR1/SVNVR2F	845	Yes	Figure S4, Figure S8	ESVNV forward primers for nested PCR (Groves et al. (2016) PLoS ONE 11(1): e0147342). FSVNV reverse primers for nested PCR (Groves et al. (2016) PLoS ONE 11(1): e0147342)
S34	Maryland	2016	Tobacco streak virus* (TSV)	TSVCP12F1/TSVCP39F2C	TSVCPR1mod/TSVCPR2modD	643	Yes	Figure S4, Figure S8	CTSV forward primers for nested PCR (Zambrana-Echevarria et al. (2021) https://doi.org/10.1094/PHYTOFR-11-20-0036-R). DTSV reverse primers for nested PCR, designed for this study. TSVCPR1mod: AGTCTTGATTCACCAGAAAATCTTC; TSVCPR2mod: AAGGGAGCTGGTTTGGAAATG
S35	Alabama	2016	Soybean vein necrosis virus* (SVNV)	SVNVF1/SVNVF2E	SVNVR1/SVNVR2F	845	Yes	Figure S4	ESVNV forward primers for nested PCR (Groves et al. (2016) PLoS ONE 11(1): e0147342). FSVNV reverse primers for nested PCR (Groves et al. (2016) PLoS ONE 11(1): e0147342)
S36	Alabama	2016	Soybean vein necrosis virus* (SVNV)	SVNVF1/SVNVF2E	SVNVR1/SVNVR2F	845	Yes	Figure S4	ESVNV forward primers for nested PCR (Groves et al. (2016) PLoS ONE 11(1): e0147342). FSVNV reverse primers for nested PCR (Groves et al. (2016) PLoS ONE 11(1): e0147342)
S37	Alabama	2016	Soybean vein necrosis virus (SVNV)	N/A	N/A	N/A	N/A	N/A	N/A
S37	Alabama	2016	Tobacco streak virus (TSV)	N/A	N/A	N/A	N/A	N/A	N/A
S38	Wisconsin	2016	Tobacco streak virus* (TSV)	TSVCP12F1/TSVCP39F2C	TSVCP715R1/TSVCP681R2G	643	Yes	Figure S4	CTSV forward primers for nested PCR (Zambrana-Echevarria et al. (2021) https://doi.org/10.1094/PHYTOFR-11-20-0036-R). GTSV reverse primers for nested PCR (Zambrana-Echevarria et al. (2021) https://doi.org/10.1094/PHYTOFR-11-20-0036-R)
S39	Ohio	2017	Alfalfa mosaic virus (AMV)	TACATGCCAACTCTCCCACA	ATGCCACGCAACAAAACATA	417	Yes	Figure S4	This study
S40	Ohio	2017	Soybean vein necrosis virus (SVNV)	N/A	N/A	N/A	N/A	N/A	N/A
S40	Ohio	2017	Alfalfa mosaic virus (AMV)	TACATGCCAACTCTCCCACA	ATGCCACGCAACAAAACATA	417	Yes	Figure S4, Figure S8	This study
S41	Missouri	2017	Alfalfa mosaic virus (AMV)	TACATGCCAACTCTCCCACA	ATGCCACGCAACAAAACATA	417	Yes	Figure S4	This study
S42	Delaware	2016	Soybean vein necrosis virus* (SVNV)	SVNVF1/SVNVF2E	SVNVR1/SVNVR2F	845	Yes	Figure S4	ESVNV forward primers for nested PCR (Groves et al. (2016) PLoS ONE 11(1): e0147342). FSVNV reverse primers for nested PCR (Groves et al. (2016) PLoS ONE 11(1): e0147342)
S43	Delaware	2016	Soybean vein necrosis virus* (SVNV)	SVNVF1/SVNVF2E	SVNVR1/SVNVR2F	845	Yes	Figure S4	ESVNV forward primers for nested PCR (Groves et al. (2016) PLoS ONE 11(1): e0147342). FSVNV reverse primers for nested PCR (Groves et al. (2016) PLoS ONE 11(1): e0147342)
S44	Wisconsin	2016	Tobacco streak virus* (TSV)	TSVCP12F1/TSVCP39F2C	TSVCP715R1/TSVCP681R2G	643	Yes	Figure S4	CTSV forward primers for nested PCR (Zambrana-Echevarria et al. (2021) https://doi.org/10.1094/PHYTOFR-11-20-0036-R). GTSV reverse primers for nested PCR (Zambrana-Echevarria et al. (2021) https://doi.org/10.1094/PHYTOFR-11-20-0036-R)
S45	Wisconsin	2016	Tobacco streak virus* (TSV)	TSVCP12F1/TSVCP39F2C	TSVCP715R1/TSVCP681R2G	643	Yes	Figure S4	CTSV forward primers for nested PCR (Zambrana-Echevarria et al. (2021) https://doi.org/10.1094/PHYTOFR-11-20-0036-R). GTSV reverse primers for nested PCR (Zambrana-Echevarria et al. (2021) https://doi.org/10.1094/PHYTOFR-11-20-0036-R)
S46	Wisconsin	2016	Tobacco streak virus* (TSV)	TSVCP12F1/TSVCP39F2C	TSVCP715R1/TSVCP681R2G	643	Yes	Figure S4	CTSV forward primers for nested PCR (Zambrana-Echevarria et al. (2021) https://doi.org/10.1094/PHYTOFR-11-20-0036-R). GTSV reverse primers for nested PCR (Zambrana-Echevarria et al. (2021) https://doi.org/10.1094/PHYTOFR-11-20-0036-R)
S47	Wisconsin	2016	Tobacco streak virus* (TSV)	TSVCP12F1/TSVCP39F2C	TSVCP715R1/TSVCP681R2G	643	Yes	Figure S4	CTSV forward primers for nested PCR (Zambrana-Echevarria et al. (2021) https://doi.org/10.1094/PHYTOFR-11-20-0036-R). GTSV reverse primers for nested PCR (Zambrana-Echevarria et al. (2021) https://doi.org/10.1094/PHYTOFR-11-20-0036-R)
S48	Iowa	2017	Tobacco ringspot virus (TRSV)	GCAGTTTCATGGGTGGTCTT	AATACCCAGCACGGACAGAC	486	Yes	Figure S4	This study
S49	Iowa	2017	Tobacco ringspot virus (TRSV)	GCAGTTTCATGGGTGGTCTT	AATACCCAGCACGGACAGAC	486	Yes	Figure S4	This study
S50	Iowa	2017	Tobacco ringspot virus (TRSV)	GCTTGCACAGGGAAAAAGAG	CTAGGGAGGTGAGCGAGATG	402	Yes	Figure S4	This study
S51	Iowa	2017	Tobacco ringspot virus (TRSV)	GCTTGCACAGGGAAAAAGAG	CTAGGGAGGTGAGCGAGATG	402	Yes	Figure S4	This study
S52	Iowa	2017	Tobacco ringspot virus (TRSV)	GCTTGCACAGGGAAAAAGAG	CTAGGGAGGTGAGCGAGATG	402	Yes	Figure S4	This study
S53	Iowa	2017	Tobacco ringspot virus (TRSV)	CCGATAATCCTGCTGGTGTT	TTCTGGGCATATCCAAAAGC	403	Yes	Figure S4	This study
S54	Iowa	2017	Alfalfa mosaic virus (AMV)	TACATGCCAACTCTCCCACA	ATGCCACGCAACAAAACATA	417	Yes	Figure S4	This study
S55	Ohio	2017	Alfalfa mosaic virus (AMV)	TACATGCCAACTCTCCCACA	ATGCCACGCAACAAAACATA	417	Yes	Figure S4	This study
S56	Iowa	2017	Alfalfa mosaic virus (AMV)	TACATGCCAACTCTCCCACA	ATGCCACGCAACAAAACATA	417	Yes	Figure S4	This study
S57	Iowa	2017	Alfalfa mosaic virus (AMV)	TACATGCCAACTCTCCCACA	ATGCCACGCAACAAAACATA	417	Yes	Figure S4	This study
S58	Iowa	2017	Alfalfa mosaic virus (AMV)	TACATGCCAACTCTCCCACA	ATGCCACGCAACAAAACATA	417	Yes	Figure S4	This study
S59	Iowa	2017	Alfalfa mosaic virus (AMV)	TACATGCCAACTCTCCCACA	ATGCCACGCAACAAAACATA	417	Yes	Figure S4	This study
S60	Iowa	2017	Alfalfa mosaic virus (AMV)	TACATGCCAACTCTCCCACA	ATGCCACGCAACAAAACATA	417	Yes	Figure S4	This study
S61	Iowa	2018	Alfalfa mosaic virus (AMV)	TACATGCCAACTCTCCCACA	ATGCCACGCAACAAAACATA	417	Yes	Figure S4	This study
S62	Iowa	2018	Alfalfa mosaic virus (AMV)	TACATGCCAACTCTCCCACA	ATGCCACGCAACAAAACATA	417	Yes	Figure S4	This study
S63	Iowa	2018	Alfalfa mosaic virus (AMV)	TACATGCCAACTCTCCCACA	ATGCCACGCAACAAAACATA	417	Yes	Figure S4	This study
S64	Iowa	2018	Alfalfa mosaic virus (AMV)	TACATGCCAACTCTCCCACA	ATGCCACGCAACAAAACATA	417	Yes	Figure S4	This study
S65	Iowa	2018	Alfalfa mosaic virus (AMV)	TACATGCCAACTCTCCCACA	ATGCCACGCAACAAAACATA	417	Yes	Figure S4	This study
S66	Iowa	2018	Alfalfa mosaic virus (AMV)	TACATGCCAACTCTCCCACA	ATGCCACGCAACAAAACATA	417	Yes	Figure S4	This study
S67	Iowa	2018	Alfalfa mosaic virus (AMV)	TACATGCCAACTCTCCCACA	ATGCCACGCAACAAAACATA	417	Yes	Figure S4	This study
S68	Iowa	2018	Alfalfa mosaic virus (AMV)	TACATGCCAACTCTCCCACA	ATGCCACGCAACAAAACATA	417	Yes	Figure S4	This study
S69	Iowa	2018	Alfalfa mosaic virus (AMV)	TACATGCCAACTCTCCCACA	ATGCCACGCAACAAAACATA	417	Yes	Figure S4	This study
S70	Iowa	2018	Tobacco streak virus (TSV)	TGATGGAGTGGACAGCCATA	GTTGAACGTCGGTTTTCGTT	407	Yes	Figure S4	This study
S71	Iowa	2018	Tobacco streak virus (TSV)	TGATGGAGTGGACAGCCATA	GTTGAACGTCGGTTTTCGTT	407	Yes	Figure S4	This study
S72	Iowa	2018	Tobacco streak virus (TSV)	TGATGGAGTGGACAGCCATA	GTTGAACGTCGGTTTTCGTT	407	Yes	Figure S4	This study
S73	Iowa	2018	Tobacco streak virus (TSV)	TGATGGAGTGGACAGCCATA	GTTGAACGTCGGTTTTCGTT	407	Yes	Figure S4	This study
S74	Iowa	2018	Tobacco streak virus (TSV)	TGATGGAGTGGACAGCCATA	GTTGAACGTCGGTTTTCGTT	407	Yes	Figure S4	This study
S75	Iowa	2018	Tobacco streak virus (TSV)	TGATGGAGTGGACAGCCATA	GTTGAACGTCGGTTTTCGTT	407	Yes	Figure S4	This study
S76	Iowa	2019	Tobacco streak virus (TSV)	TGATGGAGTGGACAGCCATA	GTTGAACGTCGGTTTTCGTT	407	Yes	Figure S4	This study
S77	Iowa	2019	Tobacco streak virus (TSV)	TGATGGAGTGGACAGCCATA	GTTGAACGTCGGTTTTCGTT	407	Yes	Figure S4	This study
S78 (PMVF2/R2)	Iowa	2016	Soybean Ilarvirus 1 (SIlV1)-RNA1	CCACGTCCACTACTGTTAATCC	CTCAGACATCGCCCTTTCATAA	251	Yes	Figure S4	This study
S78 (PMVF4/R4)	Iowa	2016	Soybean Ilarvirus 1 (SIlV1)-RNA1	GGATGAGAGTATGGTTCGCTATG	CTTGTCCCTAGCATCCAAGAAG	739	Yes	Figure S4	This study
S78 (PMVF5/R5)	Iowa	2016	Soybean Ilarvirus 1 (SIlV1)-RNA1	CAATGGACCAAAGACGGTAAGA	GGAACTCAGGCAATCGAGAAA	502	Yes	Figure S4	This study
S78 (SilaR2-For3/Rev3)	Iowa	2016	Soybean Ilarvirus 1 (SIlV1)-RNA2	GTGTGATGACGGAACTGAAGA	CTCTATGTGCGAGGTTGGTAAA	696	Yes	Figure S4	This study
S78 (SilaR2-For4/Rev4)	Iowa	2016	Soybean Ilarvirus 1 (SIlV1)-RNA2	ACTTCCAGGAGTGGGTAGAA	AAGTAATGGTGGCAGGTGTAG	489	Yes	Figure S4	This study
S78 (SilaR3-For2/Rev2)	Iowa	2016	Soybean Ilarvirus 1 (SIlV1)-RNA3	GTAGTCGTTCGGGATTTCTCTC	CCTGTACCTTGGTGGTTCTATAC	443	Yes	Figure S4	This study
S78 (SilaR3-For4/Rev4)	Iowa	2016	Soybean Ilarvirus 1 (SIlV1)-RNA3	GGAACAGGACACGGGATTT	GGTTGCTGTTGAAGTCGTATTG	743	Yes	Figure S4	This study
1	Iowa	2016	N. benthamiana ClYVV (IA-2016)	GTTGGCTTGGTTGACACTGA	CTTCGATCATGGATGCACA	930	Yes	Figure S6	This study
2	Iowa	2017	N. benthamiana ClYVV (IA-2017)	GTTGGCTTGGTTGACACTGA	CTTCGATCATGGATGCACA	930	Yes	Figure S6	This study
3	Iowa	2016	Soybean-Acre Edge 22R269 ClYVV IA-2016 (inoculum from N. benthamiana ClYVV IA-2016)	GTTGGCTTGGTTGACACTGA	CTTCGATCATGGATGCACA	930	Yes	Figure S6	This study
4	Iowa	2017	Soybean-Acre Edge 22R269 ClYVV IA-2017 (inoculum from N. benthamiana ClYVV IA-2017)	GTTGGCTTGGTTGACACTGA	CTTCGATCATGGATGCACA	930	Yes	Figure S6	This study
5	Iowa	2016	Favabean-RobinHood ClYVV IA-2016 (inoculum from N. benthamiana ClYVV IA-2016)	GTTGGCTTGGTTGACACTGA	CTTCGATCATGGATGCACA	930	Yes	Figure S6	This study
6	Iowa	2017	Favabean-RobinHood ClYVV IA-2017 (inoculum from N. benthamiana ClYVV IA-2017)	GTTGGCTTGGTTGACACTGA	CTTCGATCATGGATGCACA	930	Yes	Figure S6	This study
7	Iowa	2016	Favabean-BroadWindsor ClYVV IA-2016 (inoculum from N. benthamiana ClYVV IA-2016)	GTTGGCTTGGTTGACACTGA	CTTCGATCATGGATGCACA	930	Yes	Figure S6	This study
8	Iowa	2017	Favabean-BroadWindsor ClYVV IA-2017 (inoculum from N. benthamiana ClYVV IA-2017)	GTTGGCTTGGTTGACACTGA	CTTCGATCATGGATGCACA	930	Yes	Figure S6	This study
9	Iowa	2016	Favabean-RobinHood ClYVV IA-2016* (inoculum from soybean-Acre Edge 22R269 ClYVV IA-2016)	AGCACCAGTGGACACATTAC	GGTGCACTGCTATCAACAAATC	503	Yes	Figure S6	This study
10	Iowa	2017	Favabean-RobinHood ClYVV IA-2017 (inoculum from soybean-Acre Edge 22R269 ClYVV IA-2017)	GTTGGCTTGGTTGACACTGA	CTTCGATCATGGATGCACA	930	Yes	Figure S6	This study
11	Iowa	2016	Favabean-BroadWindsor ClYVV IA-2016 (inoculum from soybean-Acre Edge 22R269 ClYVV IA-2016)	GTTGGCTTGGTTGACACTGA	CTTCGATCATGGATGCACA	930	Yes	Figure S6	This study
12	Iowa	2017	Favabean-BroadWindsor ClYVV IA-2017 (inoculum from soybean-Acre Edge 22R269 ClYVV IA-2017)	GTTGGCTTGGTTGACACTGA	CTTCGATCATGGATGCACA	930	Yes	Figure S6	This study
13	Iowa	2017	N. benthamiana TRSV IA-1-2017	CCGGCGCTAGATAGAACTTG	TTGTACGCCTGTCTCACCTG	450	Yes	Figure S9	This study
14	Iowa	2017	N. benthamiana TRSV IA-2-2017	GCTTGCACAGGGAAAAAGAG	CTAGGGAGGTGAGCGAGATG	402	Yes	Figure S9	This study
15	Iowa	2017	N. benthamiana TRSV IA-3-2017	GCAGTTTCATGGGTGGTCTT	AATACCCAGCACGGACAGAC	486	Yes	Figure S9	This study
16	Iowa	2017	Soybean-Willams 82 TRSV IA-1-2017 (inoculum from N. benthamiana TRSV IA-1-2017)	CCGGCGCTAGATAGAACTTG	TTGTACGCCTGTCTCACCTG	450	Yes	Figure S9	This study
17	Iowa	2017	Soybean-Willams 82 TRSV IA-2-2017 (inoculum from N. benthamiana TRSV IA-2-2017)	GCTTGCACAGGGAAAAAGAG	CTAGGGAGGTGAGCGAGATG	402	Yes	Figure S9	This study
18	Iowa	2017	Soybean-Willams 82 TRSV IA-3-2017 (inoculum from N. benthamiana TRSV IA-3-2017)	GCAGTTTCATGGGTGGTCTT	AATACCCAGCACGGACAGAC	486	Yes	Figure S9	This study
Nicotiana benthamiana	N/A	N/A	N/A	GACCCTGATGTTGATGTTCGCT	GAGGGATTTGAAGAGAGATTTC	123	N/A	N/A	Protein phosphatase 2A (PP2A) reference gene. Liu et al., 2012
Broad bean	N/A	N/A	N/A	TGCCGATGTCACTCCCAGAA	CAGCGAACTTGGAACCGTAGA	194	N/A	N/A	Cyclophilin (CYP2) reference gene. Gutierrez et al., 2011
Soybean	N/A	N/A	N/A	CGGGACCAGTGTGCTTCTTCA	CCCCTCCACTACAAAGGCTCG	154	N/A	N/A	Cyclophilin (CYP2) reference gene. Jian et al., 2008
*Nested PCR
N/A = Not available
