# Supplementary material for: Detection and discovery of plant viruses in soybean by metagenomic sequencing
Source: Virol J. 2022 Sep 13;19:149. doi: 10.1186/s12985-022-01872-5 (PMC9472442; doi:10.1186/s12985-022-01872-5)
Supplement: Supplementary file 14 — Additional file 14 Table S4. Summary of sequencing and virus genome assembly results from field-grown soybean samples collected from 2016-2019 across the United States of America [file 12985_2022_1872_MOESM14_ESM.xlsx]

## Sheet: Table S4
Table S4	Summary of sequencing and virus genome assembly results from field-grown soybean samples collected from 2016-2019 across the United States of America.
											Preliminary BLASTN hits
Sample Identity (ID)	Iowa County Location	Year Collected	Total reads before trimming	Total reads after trimming	Number of soybean reads (bp)	% of soybean reads	Number of viral reads (bp)	% of viral reads	Number of non soybean contigs	Average length of preliminary contigs (bp)	Number of viral contigs	Percent viral contigs	Average length
S1	Story	2016	19351404	18581716	8250184	44.4	279794	2.71	38	1094.6	11	28.9474	3089.91
S2	Story	2016	19349054	18672362	8739722	46.81	136899	1.38	41	498.6	16	39.0244	789.25
S3	Story	2016	19451576	18755626	8679779	46.28	16600	0.16	31	555.9	12	38.7097	990.75
S4	Marion	2017	33281416	32386742	12414668	38.3	141004	0.71	53	849.4	23	43.3962	1477.57
S5	No data	2017	30959040	30007762	10454772	34.8	568255	2.91	87	330	23	26.4368	998.913
S6	No data	2017	27787920	26894320	10708250	39.8	325944	2.01	71	526.5	7	9.85915	3057.17
S7	Washington (Crawfordsville)	2017	41270124	40164140	15788271	39.3	416031	1.71	138	708.1	66	47.8261	1148.33
S8	No data	2017	32818200	31812644	9183547	28.9	232759	1.03	100	470.4	35	35	860.514
S9	No data	2017	33465942	32677430	11590850	35.5	248519	1.18	85	688.5	39	45.8824	1158.44
S10	Story	2017	24990980	24143874	7526201	31.2	182895	1.1	76	839.4	37	48.6842	1428.95
S11	No data	2017	32934826	32041116	9493582	29.6	482765	2.14	76	673.3	25	32.8947	1416.88
S12	No data	2017	33528398	32538886	9540735	29.3	4309873	18.74	249	521.2	64	25.7028	881.922
S13	No data	2017	32589864	31705164	9732606	30.7	3843715	17,49	192	508.4	69	35.9375	833.826
S14	Lee	2017	33112028	32115910	9932953	30.9	794018	3.58	18	1008.7	8	44.4444	1895
S15	Story	2018	24454922	23738684	9421609	39.69	149168	1.04	26	756.5	5	19.2308	2551.6
S16	Boone	2018	19463258	18989812	7438289	39.17	85119	0.74	58	543.4	19	32.7586	1085.26
S17	Boone	2018	20922200	20359366	8727042	42.86	52494	0.45	67	485.9	28	41.791	709.393
S18	Boone	2018	5020696	4867510	509159	10.46	38205	0.88	55	820.1	15	27.2727	1630.3
S19	Boone	2018	18979632	18216134	7228853	39.68	19671	0.18	47	603.6	13	27.6596	1149.54
S20	Story	2018	4559290	4467646	876874	19.63	38409	1.07	69	692.9	20	28.9855	1502.45
S21	Story	2018	24150602	23289900	8227197	35.33	245260	1.63	55	631.9	9	16.3636	2423.11
S22	Story	2018	22493404	21932944	7659480	34.92	634937	4.45	70	520.7	11	15.7143	1671
S23	Story	2018	44253374	42656088	14530292	34.06	4682486	16.65	34	688.9	4	11.7647	3691
S24	Johns	2018	24932192	24438136	7476051	30.59	78807	0.46	61	482.4	19	31.1475	1445.9
S25	Johnson Farm	2018	36759442	35934894	11795484	32.82	224428	0.93	106	401	21	19.8113	1305
S26	Hancock(Kanawha)	2018	114596554	111168214	43296552	38.95	322741	0.48	141	459	39	27.6596	896
S27	Tama	2019	21328546	20885796	7053802	33.77	56953	0.41	47	490.9	10	21.2766	1142.2
S28	Story	2019	20741018	20221620	5959470	29.47	83907	0.59	72	430.9	19	26.3889	799.895
S29	Indiana	2016	19836562	19121758	8071842	42.21	59522	0.54	40	782	15	37.5	1634.1
S30	Indiana	2016	20480980	19842488	8463759	42.65	36507	0.32	36	774.8	13	36.1111	1624.6
S31	Indiana	2016	20068148	19370968	8530786	44.04	61197	0.56	34	975.3	13	38.2353	2103.7
S32	Delaware	2016	21212748	20550092	9611582	46.77	29950	0.27	38	708.1	7	18.4211	2560
S33	Maryland	2016	21713112	21002454	9683925	46.11	109045	0.96	40	996.2	10	25	3198.4
S34	Maryland	2016	19752782	19059108	8883110	46.61	64118	0.63	43	1137.4	13	30.2326	3147.2
S35	Alabama	2016	19856048	19079428	8455123	44.32	60028	0.57	36	855.1	11	30.5556	2106.1
S36	Alabama	2016	19133008	18494566	8301684	44.89	138956	1.36	42	729.6	12	28.5714	1866.6
S37	Alabama	2016	20478982	19675298	9113594	46.32	78781	0.75	34	1034.7	11	32.3529	2605.8
S38	Wisconsin	2016	20808744	20064920	7722405	38.49	1470646	11.92	42	525.8	16	38.0952	926.6
S39	Ohio	2017	34365398	33085530	13301864	40.2	53390	0.27	214	608.4	86	40.1869	1110.5
S40	Ohio	2017	29477348	28513820	12122001	42.5	636790	3.88	157	715.5	94	59.8726	987.5
S41	Missouri	2017	37801710	36884014	12669570	34.3	171532	0.71	125	764.8	71	56.8	1111
S42	Delaware	2016	26783646	25898746	12219975	47.18	57825	0.42	30	710	6	20	1804
S43	Delaware	2016	19401618	19045766	7072411	37.13	57858	0.48	57	354.7	7	12.2807	352
S44	Wisconsin	2016	20412790	19559478	9346269	47.78	11089	0.11	28	832	24	85.7143	832.5
S45	Wisconsin	2016	19921958	19189034	8873676	46.24	13639	0.13	31	685	17	54.8387	748
S46	Wisconsin	2016	18791564	18104918	6529152	36.06	2029365	17.53	47	256	13	27.6596	261
S47	Wisconsin	2016	19699430	18968626	7062023	37.23	1726304	14.5	33	494.6	8	24.2424	494.6
S48	Iowa	2017	37321646	36307304	5160979	14.2	180274	0.58	87	530	16	18.3908	559
S49	Iowa	2017	34822410	33737342	14552712	43.1	132061	0.69	70	612	22	31.4286	617.8
S50	Iowa	2017	23493388	22313258	9967777	44.7	23442	0.19	53	738	19	35.8491	780
S51	Iowa	2017	33099640	32222668	13146194	40.8	317763	1.67	60	610	13	21.6667	654.6
S52	Iowa	2017	32103986	31438974	11019157	35	323645	1.58	56	386.7	10	17.8571	394.5
S53	Iowa	2017	27775834	27090032	10941697	40.4	107873	0.67	54	349	5	9.25926	402.8
S54	Iowa	2017	28300232	27314224	12455896	45.6	36874	0.25	83	411.5	42	50.6024	420.8
S55	Ohio	2017	33145544	32034410	14157987	44.2	658943	3.69	149	434.6	86	57.7181	434.6
S56	Iowa	2017	25482258	24696504	9614357	38.9	63236	0.42	110	719.48	60	54.5455	719.48
S57	Iowa	2017	28574608	27565166	5719198	20.7	7447811	34.08	98	659	73	74.4898	659
S58	Iowa	2017	30590842	29736688	13099777	44.1	307997	1.85	113	641.7	70	61.9469	641.7
S59	Iowa	2017	24419940	23687542	9084680	38.4	134972	0.92	68	340.4	15	22.0588	417.8
S60	Iowa	2017	27318596	26321714	11136007	42.3	42729	0.28	47	616.7	14	29.7872	652.6
S61	Iowa	2018	20209790	19587538	7677844	39.2	155970	1.31	22	401.3	3	13.6364	2663.6
S62	Iowa	2018	23352874	22782830	7792241	34.2	158866	1.06	25	308.5	3	12	2662.3
S63	Iowa	2018	42063434	41056970	16028078	39.04	120939	0.48	69	284.8	3	4.34783	2732.6
S64	Iowa	2018	21691994	21010606	5298851	25.22	3781893	24.07	33	525.2	6	18.1818	1655.3
S65	Iowa	2018	21844484	21294004	8821134	41.43	50664	0.41	45	434.5	11	24.4444	857.2
S66	Iowa	2018	23809262	23131626	9803844	42.38	51807	0.39	40	431.1	4	10	1423.7
S67	Iowa	2018	20956900	20166266	8145322	40.39	50143	0.42	41	434.5	14	34.1463	1053.8
S68	Iowa	2018	24768822	24038090	10548282	43.88	38408	0.28	34	448	11	32.3529	662
S69	Iowa	2018	10847476	10601258	3524232	33.24	809121	11.43	49	527.3	24	48.9796	601.5
S70	Iowa	2018	18848812	18299562	7689834	42.02	33183	0.31	42	456.8	7	16.6667	936
S71	Iowa	2018	20073874	19369028	8410032	43.42	97116	0.89	43	441.8	4	9.30233	507.6
S72	Iowa	2018	25215564	24464528	9502037	38.84	90989	0.61	47	426.6	3	6.38298	2804.3
S73	Iowa	2018	17173654	16682366	7347431	44.04	28363	0.3	43	482.8	5	11.6279	992.3
S74	Iowa	2018	25274400	24636320	8392052	34.06	1012136	6.23	70	431.4	7	10	2176
S75	Iowa	2018	21909758	21337330	7807537	36.59	659969	4.88	57	343.6	4	7.01754	2827.3
S76	Iowa	2019	783890	758064	141968	18.73	9076	1.47	43	486.9	17	39.5349	543.5
S77	Iowa	2019	21629810	21096580	8460229	40.1	96591	0.76	75	313.2	10	13.3333	698.4
S78	Story	2016	18867866	18216248	7784280	42.73	71920	0.69	49	521.4	25	51.0204	624.9
