# Supplementary material for: Detection and discovery of plant viruses in soybean by metagenomic sequencing
Source: Virol J. 2022 Sep 13;19:149. doi: 10.1186/s12985-022-01872-5 (PMC9472442; doi:10.1186/s12985-022-01872-5)
Supplement: Supplementary file 15 — Additional file 15 Table S5. Virus genome BLAST alignment results from field-grown soybean samples collected from 2016-2019 growing seasons across the United States of America [file 12985_2022_1872_MOESM15_ESM.xlsx]

## Sheet: Table S5
Table S5	Virus genome BLAST alignment results from field-grown soybean samples collected from 2016-2019 growing seasons across the United States of America.
						Top BLASTN hits				Top BLASTX hits
Sample Identity (ID)	State	Year Collected	Virus identified	Accessions in NCBI*	Genome length (nt)	Hit length (nt)	Identity** (%)	E-value	Accessions in NCBI*	Hit length (aa)	Identity**(%)	E-value
S1	Iowa	2016	Clover yellow vein virus (ClYVV)	KF975894.1	9610	9585	96.3	0	BAT50981.1	3072	99.2	0
S2	Iowa	2016	Soybean dwarf virus (SbDV)	KJ786321.1	7622	5707	97.4	0	ABZ80598.1	689	98.4	0
S3	Iowa	2016	Tobacco streak virus (TSV, RNA1)	FJ403375.1	3423	3423	99.3	0	ACJ38087.1	1094	99.5	0
		2016	Tobacco streak virus (TSV, RNA2)	FJ403376.1	2320	2196	99.6	0	AMB72705.1	570	99.8	0
		2016	Tobacco streak virus (TSV, RNA3)	JX073658.1	2198	2194	99.4	0	ACJ38090.1	290	100	0
S4	Iowa	2017	Alfalfa mosaic virus (AMV, RNA1)	KC881008.1	3632	3632	97.9	0	AXP79048.1	1126	99.4	0
		2017	Alfalfa mosaic virus (AMV, RNA2)	KC881009.1	2569	2569	97.8	0	CBJ56556.1	782	98	0
		2017	Alfalfa mosaic virus (AMV, RNA3)	FN667967.1	2020	2020	98.5	0	AWK57376.1	300	99.3	0
S5	Iowa	2017	Bean pod mottle virus (BPMV, RNA1)	GQ996948.1	5883	5883	98.8	0	AAM73715.1	1851	99.8	0
		2017	Bean pod mottle virus (BPMV, RNA2)	AF394609.1	3663	3663	98.8	0	AAM73719.1	1009	99.5	0
S6	Iowa	2017	Bean pod mottle virus (BPMV, RNA1)	GQ996948.1	5928	5927	98.8	0	AAM73715.1	1851	99.8	0
		2017	Bean pod mottle virus (BPMV, RNA2)	AF394609.1	3752	3671	98.8	0	AAM73719.1	1009	99.5	0
S7	Iowa	2017	Clover yellow vein virus (ClYVV)	KF975894.1	9627	9565	96.3	0	BAT50981.1	3072	98.9	0
S8	Iowa	2017	Soybean dwarf virus (SbDV)	KJ786321.1	5751	5708	99.8	0	ABZ80589.1	690	98.9	0
S9	Iowa	2017	Tobacco streak virus (TSV, RNA1)	JX073656.1	3458	3458	99.3	0	ALF12288.1	1093	99.6	0
		2017	Tobacco streak virus (TSV, RNA2)	KR017709.1	2862	2862	98.3	0	ALF12289.1	795	98.9	0
		2017	Tobacco streak virus (TSV, RNA3)	KR017710.1	2229	2194	92.6	0	ALF12291.1	289	95.1	0
S10	Iowa	2017	Tobacco streak virus (TSV, RNA1)	JX073656.1	3416	3416	99.5	0	ALF12288.1	1093	99.7	0
		2017	Tobacco streak virus (TSV, RNA2)	KR017709.1	2888	2883	98.5	0	ALF12289.1	795	99.1	0
		2017	Tobacco streak virus (TSV, RNA3)	KR017710.1	2154	2154	92.7	0	ALF12291.1	289	94.8	0
S11	Iowa	2017	Tobacco streak virus (TSV, RNA1)	JX073656.1	3467	3467	99.3	0	ALF12288.1	1093	99.6	0
		2017	Tobacco streak virus (TSV, RNA2)	KR017709.1	2946	2894	98.4	0	ALF12289.1	795	98.9	0
		2017	Tobacco streak virus (TSV, RNA3)	KR017710.1	2224	2194	92.6	0	ALF12291.1	289	95.1	0
S12	Iowa	2017	Tobacco ringspot virus (TRSV, RNA1)	U50869.1	7091	7091	92.6	0	AIA10370.1	2303	96	0
		2017	Tobacco ringspot virus (TRSV, RNA2)	MH427298.1	3800	3753	92.5	0	NP_919039.1	1102	97.1	0
S13	Iowa	2017	Tobacco ringspot virus (TRSV, RNA1)	U50869.1	7505	7524	91.9	0	AIA10370.1	2303	96.3	0
		2017	Tobacco ringspot virus (TRSV, RNA2)	KJ556850.1	3925	3925	91.5	0	AIA10371.1	1102	96.8	0
S14	Iowa	2017	Tobacco ringspot virus (TRSV, RNA1)	U50869.1	7495	7495	93.2	0	AIA10370.1	2303	95.9	0
		2017	Tobacco ringspot virus (TRSV, RNA2)	KJ556850.1	3910	3910	94.5	0	NP_919039.1	1101	98.6	0
S15	Iowa	2018	Alfalfa mosaic virus (AMV, RNA1)	KC881008.1	3658	3639	98.4	0	AXP79048.1	1126	99.5	0
		2018	Alfalfa mosaic virus (AMV, RNA2)	HQ316636.1	2570	2566	97.9	0	ADO85716.1	782	97.5	0
		2018	Alfalfa mosaic virus (AMV, RNA3)	KC881010.1	2014	2014	98.3	0	AAL73140.2	301	98.6	0
S16	Iowa	2018	Alfalfa mosaic virus (AMV, RNA1)	KC881008.1	3702	3601	98.4	0	AXP79048.1	1126	99.5	0
		2018	Alfalfa mosaic virus (AMV, RNA2)	HQ316636.1	2388	2388	98.2	0	ADO85716.1	740	97.9	0
		2018	Alfalfa mosaic virus (AMV, RNA3)	KC881010.1	2023	2023	98.3	0	AAL73140.2	301	98.6	0
S17	Iowa	2018	Alfalfa mosaic virus (AMV, RNA1)	KC881008.1	3625	3620	97.8	0	AXP79048.1	1126	99.4	0
		2018	Alfalfa mosaic virus (AMV, RNA2)	FN667966.1	2260	2258	98	0	AGV15825.1	705	98.1	0
		2018	Alfalfa mosaic virus (AMV, RNA3)	FN667967.1	2021	2021	98.4	0	AWK57376.1	293	99.3	0
S18	Iowa	2018	Alfalfa mosaic virus (AMV, RNA1)	KC881008.1	3710	3639	98.4	0	AXP79048.1	1126	99.5	0
		2018	Alfalfa mosaic virus (AMV, RNA2)	HQ316636.1	2565	2564	97.9	0	ADO85716.1	782	97.5	0
		2018	Alfalfa mosaic virus (AMV, RNA3)	KC881010.1	2018	2018	98.3	0	AAL73140.2	301	98.6	0
S19	Iowa	2018	Bean pod mottle virus (BPMV, RNA1)	GQ996951.1	5941	5941	98.9	0	AAM73715.1	1851	99.7	0
		2018	Bean pod mottle virus (BPMV, RNA2)	GQ996949.1	3652	3652	99.1	0	ADD81210.1	1009	99.8	0
S20	Iowa	2018	Soybean dwarf virus (SbDV)	KJ786321.1	5697	5697	97.4	0	ABZ80580.1	690	98.4	0
S21	Iowa	2018	Soybean dwarf virus (SbDV)	KJ786321.1	5670	5670	97.6	0	ABZ80589.1	690	99.1	0
S22	Iowa	2018	Tobacco streak virus (TSV, RNA1)	JX073656.1	3465	3465	99.3	0	ALF12288.1	1093	99.7	0
		2018	Tobacco streak virus (TSV, RNA2)	KR017709.1	2840	2840	98.5	0	ALF12289.1	795	99.1	0
		2018	Tobacco streak virus (TSV, RNA3)	KR017710.1	2191	2184	92.7	0	ALF12291.1	289	95.1	0
S23	Iowa	2018	Tobacco streak virus (TSV, RNA1)	JX073656.1	3466	3461	99.4	0	ALF12288.1	1093	99.7	0
		2018	Tobacco streak virus (TSV, RNA2)	KR017709.1	2831	2831	98.4	0	ALF12289.1	795	98.8	0
		2018	Tobacco streak virus (TSV, RNA3)	KR017710.1	2191	2191	92.6	0	ALF12291.1	289	94.8	0
S24	Iowa	2018	Tobacco streak virus*** (TSV, RNA1)	JX073656.1	3452	3452	99.5	0	ALF12288.1	1093	99.7	0
			Tobacco streak virus*** (TSV, RNA2)	KR017709.1	2462	2408	98.1	0	ALF12289.1	795	99.1	0
			Tobacco streak virus*** (TSV, RNA3)	KR017710.1	2193	2191	92.6	0	ALF12291.1	289	95.1	0
S24	Iowa	2018	Alfalfa mosaic virus****(AMV, RNA1)	KC881008.1	3638	3633	98.4	0	AXP79048.1	1126	99.5	0
			Alfalfa mosaic virus****(AMV, RNA2)	HQ316636.1	2566	2564	97.9	0	ADO85716.1	782	97.5	0
			Alfalfa mosaic virus****(AMV, RNA3)	KC881010.1	2193	2191	92.6	0	AAL73140.2	301	98.6	0
S25	Iowa	2018	Tobacco streak virus*** (TSV, RNA1)	JX073656.1	3386	3386	99.5	0	ALF12288.1	1093	99.7	0
			Tobacco streak virus*** (TSV, RNA2)	KR017709.1	2973	2813	98.4	0	ALF12289.1	795	99.1	0
			Tobacco streak virus*** (TSV, RNA3)	KR017710.1	2183	2180	92.6	0	ALF12291.1	289	94.8	0
S25	Iowa	2018	Alfalfa mosaic virus****(AMV, RNA1)	KC881008.1	3626	3621	98.4	0	AXP79048.1	1126	99.5	0
			Alfalfa mosaic virus****(AMV, RNA2)	HQ316636.1	2570	2570	97.8	0	ADO85716.1	782	97.5	0
			Alfalfa mosaic virus****(AMV, RNA3)	KC881010.1	2024	2018	98.3	0	AAL73140.2	301	98.6	0
S26	Iowa	2018	Tobacco streak virus*** (TSV, RNA1)	JX073656.1	3464	3464	99.4	0	ALF12288.1	1093	99.7	0
			Tobacco streak virus*** (TSV, RNA2)	KR017709.1	2838	2838	98.5	0	ALF12289.1	795	99.1	0
			Tobacco streak virus*** (TSV, RNA3)	KR017710.1	2187	2184	92.7	0	ALF12291.1	289	95.1	0
S26	Iowa	2018	Alfalfa mosaic virus****(AMV, RNA1)	KC881008.1	3620	3621	98.4	0	AXP79048.1	1126	99.5	0
			Alfalfa mosaic virus****(AMV, RNA2)	HQ316636.1	2568	2565	97.9	0	ADO85716.1	782	97.5	0
			Alfalfa mosaic virus****(AMV, RNA3)	KC881010.1	2017	2015	98.3	0	AAL73140.2	301	98.6	0
S27	Iowa	2019	Tobacco streak virus (TSV, RNA1)	JX073656.1	3455	3450	99.4	0	ALF12288.1	1093	99.7	0
		2019	Tobacco streak virus (TSV, RNA2)	KR017709.1	2809	2809	98.4	0	ALF12289.1	795	99.1	0
		2019	Tobacco streak virus (TSV, RNA3)	KR017710.1	2179	2177	92.5	0	ALF12291.1	289	94.8	0
S28	Iowa	2019	Tobacco streak virus (TSV, RNA1)	JX073656.1	3461	3456	99.4	0	ALF12288.1	1093	99.7	0
		2019	Tobacco streak virus (TSV, RNA2)	KR017709.1	2804	2804	98.4	0	ALF12289.1	795	98.8	0
		2019	Tobacco streak virus (TSV, RNA3)	KR017710.1	2186	2184	92.6	0	ALF12291.1	289	94.8	0
S78	Iowa	2016	Soybean Ilarvirus 1 (SIlV1, RNA1)	FJ858202.1	3514	3278	76.3	0	ACU44508.1	1092	81	0
		2016	Soybean Ilarvirus 1 (SIlV1, RNA2)	FJ858203.1	2922	1669	78.6	0	ACU44509.1	556	70.3	0
		2016	Soybean Ilarvirus 1 (SIlV1, RNA3)	JQ015298.1	615	427	72	0	CYQ33541.1	213	66.4	0
S29	Indiana	2016	Soybean vein necrosis virus (SVNV, L RNA)	GU722317.1	9006	9006	99.1	0	ADX01591.1	2901	99.2	0
			Soybean vein necrosis virus (SVNV, M RNA)	GU722318.1	4981	4955	99.3	0	AMB72701.1	1195	98.8	0
			Soybean vein necrosis virus (SVNV, S RNA)	GU722319.1	1529	1526	97.8	0	AMB72703.1	440	99.7	0
S30	Indiana	2016	Soybean vein necrosis virus (SVNV, L RNA)	GU722317.1	9010	9010	99	0	ADX01591.1	2901	99.5	0
			Soybean vein necrosis virus (SVNV, M RNA)	GU722318.1	4945	4945	99.3	0	AMB72701.1	1195	98.9	0
			Soybean vein necrosis virus (SVNV, S RNA)	GU722319.1	1517	1516	98.4	0	AMB72703.1	440	99.7	0
S31	Indiana	2016	Soybean vein necrosis virus (SVNV, L RNA)	GU722317.1	9010	9010	99.2	0	ADX01591.1	2901	99.4	0
			Soybean vein necrosis virus (SVNV, M RNA)	GU722318.1	4992	4955	99	0	AMB72701.1	1195	98.5	0
			Soybean vein necrosis virus (SVNV, S RNA)	GU722319.1	2733	2608	98.1	0	AMB72703.1	440	99.7	0
S32	Delaware	2016	Soybean vein necrosis virus (SVNV, L RNA)	GU722317.1	9034	9012	98.9	0	ADX01591.1	2901	99.2	0
			Soybean vein necrosis virus (SVNV, M RNA)	GU722318.1	4938	4938	98.9	0	AMB72701.1	1195	98.3	0
			Soybean vein necrosis virus (SVNV, S RNA)	GU722319.1	1537	1526	98.1	0	AMB72703.1	440	99	0
S33	Maryland	2016	Soybean vein necrosis virus (SVNV, L RNA)	GU722317.1	9013	9011	99.1	0	ADX01591.1	2901	99.2	0
			Soybean vein necrosis virus (SVNV, M RNA)	GU722318.1	5057	4952	99	0	AMB72701.1	1195	98.3	0
			Soybean vein necrosis virus (SVNV, S RNA)	GU722319.1	2625	2604	98	0	AMB72703.1	440	99.7	0
S34	Maryland	2016	Tobacco streak virus (TSV, RNA1)	FJ403375.1	3417	3416	99.3	0	ACJ38087.1	1094	99.5	0
			Tobacco streak virus (TSV, RNA2)	FJ403376.1	2834	2834	99.3	0	ACJ38088.1	795	98.9	0
			Tobacco streak virus (TSV, RNA3)	JX073658.1	2162	2161	99.5	0	ACJ38090.1	290	100	0
S35	Alabama	2016	Soybean vein necrosis virus (SVNV, L RNA)	GU722317.1	9038	9008	99	0	ADX01591.1	2901	99.3	0
			Soybean vein necrosis virus (SVNV, M RNA)	GU722318.1	4963	4955	98.9	0	AMB72701.1	1195	98.5	0
			Soybean vein necrosis virus (SVNV, S RNA)	GU722319.1	1531	1523	98.5	0	AMB72703.1	440	100	0
S36	Alabama	2016	Soybean vein necrosis virus (SVNV, L RNA)	GU722317.1	9035	9011	99.1	0	ADX01591.1	2901	99.3	0
			Soybean vein necrosis virus (SVNV, M RNA)	GU722318.1	4967	4955	99.4	0	AMB72701.1	1195	98.5	0
			Soybean vein necrosis virus (SVNV, S RNA)	GU722319.1	1528	1526	97.8	0	AMB72703.1	440	99.5	0
S37	Alabama	2016	Soybean vein necrosis virus (SVNV, L RNA)	GU722317.1	9011	9011	99.1	0	ADX01591.1	2901	99.4	0
			Soybean vein necrosis virus (SVNV, M RNA)	GU722318.1	4955	4954	98.9	0	AMB72701.1	1195	98.5	0
			Soybean vein necrosis virus (SVNV, S RNA)	GU722319.1	2600	2600	96	0	AMB72703.1	440	98.8	0
S38	Wisconsin	2016	Tobacco streak virus (TSV, RNA1)	FJ403375.1	3494	3489	99.3	0	ACJ38087.1	1094	99.5	0
			Tobacco streak virus (TSV, RNA2)	FJ403376.1	2920	2904	99.2	0	ACJ38088.1	795	98.8	0
			Tobacco streak virus (TSV, RNA3)	JX073658.1	2224	2216	99.4	0	ACJ38090.1	290	100	0
S39	Ohio	2017	Alfalfa mosaic virus (AMV, RNA1)	KC881008.1	3632	3632	97.9	0	AXP79048.1	1126	99.4	0
			Alfalfa mosaic virus (AMV, RNA2)	KC881009.1	2567	2566	97.8	0	CBJ56556.1	782	98	0
			Alfalfa mosaic virus (AMV, RNA3)	FN667967.1	2016	2015	98.5	0	AWK57376.1	300	99.3	0
S40	Ohio	2017	Alfalfa mosaic virus (AMV, RNA1)	KC881008.1	3628	3628	97.7	0	AXP79048.1	1126	99.4	0
			Alfalfa mosaic virus (AMV, RNA2)	KY810768.1	2462	2462	97.8	0	CBJ56556.1	782	98	0
			Alfalfa mosaic virus (AMV, RNA3)	FN667967.1	2027	2026	98.5	0	AWK57376.1	300	99.3	0
S41	Missouri	2017	Alfalfa mosaic virus (AMV, RNA1)	KC881008.1	3624	3624	97.9	0	AXP79048.1	1126	99.4	0
			Alfalfa mosaic virus (AMV, RNA2)	KC881009.1	2572	2571	97.8	0	CBJ56556.1	782	98	0
			Alfalfa mosaic virus (AMV, RNA3)	FN667967.1	2040	2019	98.5	0	AWK57376.1	300	99.3	0
* BLASTN and BLASTX search showing only topmost accession hit
** Percentage of identity obtained using BLAST (NCBI)
*** nucleotide sequence 99.9% identical to S23
**** nucleotide sequence 99.9% identical to S15
