# Supplementary material for: Detection and discovery of plant viruses in soybean by metagenomic sequencing
Source: Virol J. 2022 Sep 13;19:149. doi: 10.1186/s12985-022-01872-5 (PMC9472442; doi:10.1186/s12985-022-01872-5)
Supplement: Supplementary file 17 — Additional file 17 Table S7. Percent (A) nucleotide and (B) amino acid sequence identities of nucleocapsid protein (NP) gene of 8 SVNV isolates identified in this study. The NP genes of 8 isolates are IN-1-2016. IN-2-2016, IN-3-2016, DE-2016, MD-2016, AL-1-2016, AL-2-2016, and AL-3-2016. The NP genes of KY29, KY34, KY35, KY43, KY44, KY102, KY105, KY108, KY112, KY113, KY115, KY117, KY124 (GenBank accession numbers KJ955706 to KJ955718), SVNaV-TN isolate (GenBank accession number HQ728387), and Milan_TN isolate (GenBank accession number GU722319.1) were used for comparison with the 8 SVNV isolates identified in this study [file 12985_2022_1872_MOESM17_ESM.xlsx]

## Sheet: Table S7
Table S7	Percent (A) nucleotide and (B) amino acid sequence identities of nucleocapsid protein (NP) gene of 8 SVNV isolates identified in this study. The NP genes of 8 isolates are IN-1-2016. IN-2-2016, IN-3-2016, DE-2016, MD-2016, AL-1-2016, AL-2-2016, and AL-3-2016. The NP genes of KY29, KY34, KY35, KY43, KY44, KY102, KY105, KY108, KY112, KY113, KY115, KY117, KY124 (GenBank accession numbers KJ955706 to…
A
GenBank accession number	SVNV isolates	IN-1-2016	IN-2-2016	IN-3-2016	DE-2016	MD-2016	AL-1-2016	AL-2-2016	AL-3-2016	Milan_TN	TN	KY29	KY34	KY35	KY43	KY44	KY102	KY105	KY108	KY112	KY113	KY115	KY117	KY124
MZ202244	IN-1-2016		97.2	99.4	96.3	99.1	96.7	97.2	98.2	98.9	98.9	99.2	99.5	99.5	99.5	99.2	99.5	98.4	99.1	99.5	99.2	99.4	99.4	98.6
MZ202245	IN-2-2016	97.2		99.6	96.4	99.4	96.9	97.9	98.4	99.1	99.1	99.5	99.7	99.7	99.7	99.5	99.7	98.6	99.4	99.7	99.5	99.5	99.6	98.9
MT669376	IN-3-2016	99.4	99.6		98.8	99.5	99.7	99.5	98.5	99.2	99.2	99.6	99.8	99.8	99.8	99.6	99.8	98.8	99.5	99.8	99.6	99.6	99.7	99
MZ202246	DE-2016	96.3	96.4	98.8		98.5	96.9	97	97.7	98.3	98.3	98.6	98.9	98.9	98.9	98.6	98.9	98	98.5	98.9	98.6	98.6	98.8	98.3
MT536769	MD-2016	99.1	99.4	99.5	98.5		99.5	99.2	98.3	99	99	99.4	99.6	99.6	99.6	99.4	99.6	98.8	99.2	99.6	99.4	99.4	99.5	98.8
MZ202247	AL-1-2016	96.7	96.9	99.7	96.9	99.5		97.3	98.5	99.2	99.2	99.6	99.8	99.8	99.8	99.6	99.8	98.8	99.5	99.8	99.6	99.6	99.7	99
MZ202248	AL-2-2016	97.2	97.9	99.5	97	99.2	97.3		98.5	99	99	99.4	99.6	99.6	99.6	99.4	99.6	98.5	99.5	99.6	99.4	99.4	99.5	98.8
MT669382	AL-3-2016	98.2	98.4	98.5	97.7	98.3	98.5	98.5		98.3	98.3	98.4	98.6	98.6	98.6	98.4	98.6	98	98.5	98.6	98.4	98.4	98.5	98
B
	SVNV isolates	IN-1-2016	IN-2-2016	IN-3-2016	DE-2016	MD-2016	AL-1-2016	AL-2-2016	AL-3-2016	Milan_TN	TN	KY29	KY34	KY35	KY43	KY44	KY102	KY105	KY108	KY112	KY113	KY115	KY117	KY124
	IN-1-2016		100	100	98.1	100	100	99.6	98.9	98.9	98.9	100	100	100	100	100	100	98.9	99.6	100	100	100	100	99.6
	IN-2-2016	100		100	98.1	100	100	99.6	98.9	98.9	98.9	100	100	100	100	100	100	98.9	99.6	100	100	100	100	99.6
	IN-3-2016	100	100		98.1	100	100	99.6	98.9	98.9	98.9	100	100	100	100	100	100	98.9	99.6	100	100	100	100	99.6
	DE-2016	98.1	98.1	98.1		98.1	98.1	97.8	97.4	97.1	97.1	98.1	98.1	98.1	98.1	98.1	98.1	97.1	97.8	98.1	98.1	98.1	98.1	97.8
	MD-2016	100	100	100	98.1		100	99.6	98.9	98.9	98.9	100	100	100	100	100	100	98.9	99.6	100	100	100	100	99.6
	AL-1-2016	100	100	100	98.1	100		99.6	98.9	98.9	98.9	100	100	100	100	100	100	98.9	99.6	100	100	100	100	99.6
	AL-2-2016	99.6	99.6	99.6	97.8	99.6	99.6		98.5	98.5	98.5	99.6	99.6	99.6	99.6	99.6	99.6	98.5	99.2	99.6	99.6	99.6	99.6	99.2
	AL-3-2016	98.9	98.9	98.9	97.4	98.9	98.9	98.5		98.5	98.5	98.9	98.9	98.9	98.9	98.9	98.9	98.5	98.5	98.9	98.9	98.9	98.9	98.5
